# Supplementary material for: Chromosome-scale genome assemblies and annotations for Poales species Carex cristatella, Carex scoparia, Juncus effusus, and Juncus inflexus
Source: G3 (Bethesda). 2022 Aug 17;12(10):jkac211. doi: 10.1093/g3journal/jkac211 (PMC9526063; doi:10.1093/g3journal/jkac211)
Supplement: jkac211_Supplemental_File_S1 [file jkac211_supplemental_file_s1.txt]

track name="Ccri_CR1" description="Carex cristatella Satellite Repeat CR1"
Ccri_scaffold_1	0	29330
Ccri_scaffold_1	1314712	1315656
Ccri_scaffold_1	2145630	2161970
Ccri_scaffold_1	4192626	4227185
Ccri_scaffold_1	4849296	4904178
Ccri_scaffold_1	5179898	5186805
Ccri_scaffold_1	5472775	5473895
Ccri_scaffold_1	5812185	5876382
Ccri_scaffold_1	7147841	7149660
Ccri_scaffold_1	7157136	7158249
Ccri_scaffold_1	7164133	7320524
Ccri_scaffold_1	9015621	9037679
Ccri_scaffold_1	10829521	10859017
Ccri_scaffold_1	11459695	11501481
Ccri_scaffold_1	12014533	12055398
Ccri_scaffold_1	12058557	12072135
Ccri_scaffold_1	12073369	12077096
Ccri_scaffold_1	13078418	13099987
Ccri_scaffold_1	13774604	13792668
Ccri_scaffold_2	399803	403474
Ccri_scaffold_2	405100	461970
Ccri_scaffold_2	478346	478942
Ccri_scaffold_2	924260	940426
Ccri_scaffold_2	1883090	1984733
Ccri_scaffold_2	3391592	3409951
Ccri_scaffold_2	3906926	3956607
Ccri_scaffold_2	4518962	4536229
Ccri_scaffold_2	4718241	4747548
Ccri_scaffold_2	5526063	5541056
Ccri_scaffold_2	6246484	6285499
Ccri_scaffold_2	7631914	7658724
Ccri_scaffold_2	8330287	8371246
Ccri_scaffold_2	9537321	9537929
Ccri_scaffold_2	9779283	9783057
Ccri_scaffold_2	9785107	9785606
Ccri_scaffold_2	11252903	11276265
Ccri_scaffold_2	12196938	12221976
Ccri_scaffold_2	12493136	12493632
Ccri_scaffold_3	74960	89769
Ccri_scaffold_3	568449	586945
Ccri_scaffold_3	1111426	1125032
Ccri_scaffold_3	2153951	2182793
Ccri_scaffold_3	2707416	2750049
Ccri_scaffold_3	4377530	4404435
Ccri_scaffold_3	5179482	5209052
Ccri_scaffold_3	5524502	5538206
Ccri_scaffold_3	6688603	6724421
Ccri_scaffold_3	7903476	7904087
Ccri_scaffold_3	8477822	8500134
Ccri_scaffold_3	9255721	9279147
Ccri_scaffold_3	10303434	10304049
Ccri_scaffold_3	10305670	10326275
Ccri_scaffold_3	10913538	10924239
Ccri_scaffold_3	11293844	11316414
Ccri_scaffold_3	12062487	12067733
Ccri_scaffold_4	626784	647295
Ccri_scaffold_4	1243352	1290597
Ccri_scaffold_4	1304667	1310668
Ccri_scaffold_4	2275664	2303511
Ccri_scaffold_4	2391258	2395184
Ccri_scaffold_4	2962784	2963280
Ccri_scaffold_4	2966087	2970657
Ccri_scaffold_4	3291442	3327674
Ccri_scaffold_4	3866211	3873141
Ccri_scaffold_4	3873144	3899115
Ccri_scaffold_4	5138148	5158420
Ccri_scaffold_4	6332786	6335117
Ccri_scaffold_4	7104394	7135936
Ccri_scaffold_4	8308708	8341197
Ccri_scaffold_4	8490287	8494472
Ccri_scaffold_4	9392262	9471385
Ccri_scaffold_4	10329753	10353134
Ccri_scaffold_5	558579	565314
Ccri_scaffold_5	952415	984731
Ccri_scaffold_5	1737247	1766131
Ccri_scaffold_5	2382071	2385833
Ccri_scaffold_5	2385909	2404923
Ccri_scaffold_5	3458408	3499541
Ccri_scaffold_5	4553348	4566260
Ccri_scaffold_5	5366733	5369107
Ccri_scaffold_5	5704441	5768158
Ccri_scaffold_5	5773078	5773407
Ccri_scaffold_5	6616069	6616802
Ccri_scaffold_5	6620195	6669769
Ccri_scaffold_5	7758440	7791664
Ccri_scaffold_5	8691120	8715715
Ccri_scaffold_5	9541689	9575374
Ccri_scaffold_5	9903449	9931849
Ccri_scaffold_5	10258579	10260459
Ccri_scaffold_5	10843926	10871019
Ccri_scaffold_6	3245	19428
Ccri_scaffold_6	808480	831899
Ccri_scaffold_6	1608626	1626750
Ccri_scaffold_6	2694071	2721041
Ccri_scaffold_6	4186457	4304480
Ccri_scaffold_6	5616960	5651718
Ccri_scaffold_6	6495479	6509344
Ccri_scaffold_6	6511201	6511606
Ccri_scaffold_6	7274549	7289497
Ccri_scaffold_6	7926228	7951613
Ccri_scaffold_6	7964982	7966360
Ccri_scaffold_6	8558084	8572613
Ccri_scaffold_6	9710727	9778546
Ccri_scaffold_6	10551854	10601199
Ccri_scaffold_6	10963585	10965258
Ccri_scaffold_7	29302	41661
Ccri_scaffold_7	1279777	1300303
Ccri_scaffold_7	2316937	2334653
Ccri_scaffold_7	3659010	3694186
Ccri_scaffold_7	4997190	4998045
Ccri_scaffold_7	5021560	5023360
Ccri_scaffold_7	5026196	5085635
Ccri_scaffold_7	5260510	5269271
Ccri_scaffold_7	6919872	6941996
Ccri_scaffold_7	6944083	6944392
Ccri_scaffold_7	7658215	7685352
Ccri_scaffold_7	9740791	9792775
Ccri_scaffold_8	50762	94624
Ccri_scaffold_8	1223659	1238791
Ccri_scaffold_8	1760812	1774621
Ccri_scaffold_8	2735326	2758112
Ccri_scaffold_8	3589859	3626563
Ccri_scaffold_8	4884634	4899464
Ccri_scaffold_8	5749268	5749750
Ccri_scaffold_8	6505031	6553655
Ccri_scaffold_8	8386774	8398849
Ccri_scaffold_8	10270600	10273475
Ccri_scaffold_8	10522946	10585601
Ccri_scaffold_9	887376	909226
Ccri_scaffold_9	2632568	2633061
Ccri_scaffold_9	2633083	2642674
Ccri_scaffold_9	2808387	2836021
Ccri_scaffold_9	3147289	3158647
Ccri_scaffold_9	3541476	3542472
Ccri_scaffold_9	3542519	3586084
Ccri_scaffold_9	5433775	5434528
Ccri_scaffold_9	5444109	5471493
Ccri_scaffold_9	6613778	6614551
Ccri_scaffold_9	6614552	6646279
Ccri_scaffold_9	7270602	7292892
Ccri_scaffold_9	7725799	7731347
Ccri_scaffold_9	8166862	8177785
Ccri_scaffold_9	9054328	9100865
Ccri_scaffold_9	9503168	9525993
Ccri_scaffold_9	10352460	10358446
Ccri_scaffold_10	1130969	1164644
Ccri_scaffold_10	1528960	1555964
Ccri_scaffold_10	2028376	2046456
Ccri_scaffold_10	2599036	2631098
Ccri_scaffold_10	2631153	2634008
Ccri_scaffold_10	3138120	3139057
Ccri_scaffold_10	3152231	3163758
Ccri_scaffold_10	3468336	3468813
Ccri_scaffold_10	3484056	3485696
Ccri_scaffold_10	3806296	3819456
Ccri_scaffold_10	3822670	3823008
Ccri_scaffold_10	4651351	4668308
Ccri_scaffold_10	5460650	5482998
Ccri_scaffold_10	6362222	6408083
Ccri_scaffold_10	7396647	7427264
Ccri_scaffold_10	7430522	7431669
Ccri_scaffold_10	8784920	8818549
Ccri_scaffold_11	851876	852450
Ccri_scaffold_11	855093	878101
Ccri_scaffold_11	1570315	1585328
Ccri_scaffold_11	2056922	2095730
Ccri_scaffold_11	2597774	2599882
Ccri_scaffold_11	2653681	2711365
Ccri_scaffold_11	3263660	3277518
Ccri_scaffold_11	3469455	3496543
Ccri_scaffold_11	4182106	4210855
Ccri_scaffold_11	4658390	4678887
Ccri_scaffold_11	5243831	5246167
Ccri_scaffold_11	5246179	5271419
Ccri_scaffold_11	5280227	5283023
Ccri_scaffold_11	5290711	5296318
Ccri_scaffold_11	6164172	6190258
Ccri_scaffold_11	6197005	6198120
Ccri_scaffold_11	7063805	7078894
Ccri_scaffold_11	8412843	8429760
Ccri_scaffold_12	1550	11559
Ccri_scaffold_12	983791	1013340
Ccri_scaffold_12	2343635	2394142
Ccri_scaffold_12	3016084	3053315
Ccri_scaffold_12	4217079	4252224
Ccri_scaffold_12	4252231	4253991
Ccri_scaffold_12	4730712	4753601
Ccri_scaffold_12	5474434	5475467
Ccri_scaffold_12	5902769	5921052
Ccri_scaffold_12	7355022	7395447
Ccri_scaffold_12	7963754	7964742
Ccri_scaffold_12	8460130	8461429
Ccri_scaffold_12	9132909	9197796
Ccri_scaffold_13	513548	526918
Ccri_scaffold_13	588799	605610
Ccri_scaffold_13	1008111	1021202
Ccri_scaffold_13	1632378	1659274
Ccri_scaffold_13	2562359	2614098
Ccri_scaffold_13	2958180	2960350
Ccri_scaffold_13	3060047	3098007
Ccri_scaffold_13	3855139	3867706
Ccri_scaffold_13	4650362	4667405
Ccri_scaffold_13	4736857	4744912
Ccri_scaffold_13	5167268	5183879
Ccri_scaffold_13	5718416	5718989
Ccri_scaffold_13	6161677	6171670
Ccri_scaffold_13	7074354	7103670
Ccri_scaffold_13	7644937	7677357
Ccri_scaffold_13	8307425	8327238
Ccri_scaffold_13	8477432	8499174
Ccri_scaffold_13	9129122	9147976
Ccri_scaffold_14	372965	405451
Ccri_scaffold_14	1201273	1224569
Ccri_scaffold_14	2009992	2024120
Ccri_scaffold_14	2895041	2922987
Ccri_scaffold_14	3589255	3654759
Ccri_scaffold_14	4697361	4713024
Ccri_scaffold_14	5744767	5767321
Ccri_scaffold_14	6784109	6823244
Ccri_scaffold_14	6853846	6870131
Ccri_scaffold_14	6893733	6894595
Ccri_scaffold_14	7398194	7420906
Ccri_scaffold_14	8037712	8070715
Ccri_scaffold_14	8390036	8403478
Ccri_scaffold_15	0	14834
Ccri_scaffold_15	1075754	1093494
Ccri_scaffold_15	2146271	2184212
Ccri_scaffold_15	2925379	2964990
Ccri_scaffold_15	3561774	3602449
Ccri_scaffold_15	3972230	3975501
Ccri_scaffold_15	3981800	3982930
Ccri_scaffold_15	4930280	4972779
Ccri_scaffold_15	5807910	5808692
Ccri_scaffold_15	5813555	5814225
Ccri_scaffold_15	5814226	5838206
Ccri_scaffold_15	6323169	6342341
Ccri_scaffold_15	6351611	6353127
Ccri_scaffold_15	7146329	7181945
Ccri_scaffold_15	7433797	7435415
Ccri_scaffold_15	7841593	7868458
Ccri_scaffold_15	8707546	8738966
Ccri_scaffold_16	74065	74521
Ccri_scaffold_16	690629	736668
Ccri_scaffold_16	1699525	1715181
Ccri_scaffold_16	2170735	2181583
Ccri_scaffold_16	2221318	2236401
Ccri_scaffold_16	2896300	2943392
Ccri_scaffold_16	4485118	4506182
Ccri_scaffold_16	4997709	5008782
Ccri_scaffold_16	5703951	5740226
Ccri_scaffold_16	6818914	6857587
Ccri_scaffold_16	7678467	7716007
Ccri_scaffold_16	7717127	7719161
Ccri_scaffold_16	8066369	8066777
Ccri_scaffold_17	473	12065
Ccri_scaffold_17	699105	717508
Ccri_scaffold_17	1793417	1828562
Ccri_scaffold_17	2569479	2598205
Ccri_scaffold_17	3394411	3423939
Ccri_scaffold_17	4704307	4736110
Ccri_scaffold_17	5533345	5577318
Ccri_scaffold_17	6473041	6483444
Ccri_scaffold_17	7280494	7281855
Ccri_scaffold_17	7315209	7327808
Ccri_scaffold_17	7330217	7343462
Ccri_scaffold_17	7343584	7344071
Ccri_scaffold_17	8346321	8363515
Ccri_scaffold_17	8369124	8379600
Ccri_scaffold_18	1246679	1266088
Ccri_scaffold_18	1275764	1276881
Ccri_scaffold_18	1935732	1958487
Ccri_scaffold_18	2662407	2694580
Ccri_scaffold_18	3623598	3624071
Ccri_scaffold_18	3631611	3632705
Ccri_scaffold_18	3637823	3681025
Ccri_scaffold_18	4890593	4940177
Ccri_scaffold_18	5598933	5630960
Ccri_scaffold_18	6762279	6781021
Ccri_scaffold_18	7368146	7400551
Ccri_scaffold_18	7786174	7809096
Ccri_scaffold_19	504908	508008
Ccri_scaffold_19	509987	530588
Ccri_scaffold_19	1970147	2005775
Ccri_scaffold_19	3359340	3395679
Ccri_scaffold_19	3965093	3965929
Ccri_scaffold_19	4717863	4733206
Ccri_scaffold_19	5727928	5786423
Ccri_scaffold_19	6896858	6940749
Ccri_scaffold_19	7542694	7564893
Ccri_scaffold_19	8282345	8303000
Ccri_scaffold_20	745141	833459
Ccri_scaffold_20	948321	971959
Ccri_scaffold_20	1927671	1928337
Ccri_scaffold_20	1964887	2006317
Ccri_scaffold_20	3742375	3745496
Ccri_scaffold_20	3752883	3817078
Ccri_scaffold_20	4986507	4998739
Ccri_scaffold_20	6301732	6342906
Ccri_scaffold_20	7202048	7221837
Ccri_scaffold_21	5503	18154
Ccri_scaffold_21	794445	820923
Ccri_scaffold_21	1676453	1705975
Ccri_scaffold_21	2692486	2693209
Ccri_scaffold_21	2697147	2716515
Ccri_scaffold_21	3524325	3546204
Ccri_scaffold_21	4236449	4237291
Ccri_scaffold_21	4397086	4399010
Ccri_scaffold_21	5252767	5289316
Ccri_scaffold_21	5294663	5296666
Ccri_scaffold_21	6394357	6397594
Ccri_scaffold_21	6398597	6423550
Ccri_scaffold_21	7239043	7239710
Ccri_scaffold_21	7299726	7300395
Ccri_scaffold_21	7735431	7753427
Ccri_scaffold_22	10205	20750
Ccri_scaffold_22	424359	447706
Ccri_scaffold_22	1828121	1830081
Ccri_scaffold_22	1830082	1868853
Ccri_scaffold_22	2572701	2576566
Ccri_scaffold_22	4134795	4170864
Ccri_scaffold_22	5722286	5774968
Ccri_scaffold_22	5778671	5779884
Ccri_scaffold_22	6630504	6655099
Ccri_scaffold_22	7605624	7606052
Ccri_scaffold_22	7608565	7649220
Ccri_scaffold_22	7651215	7652240
Ccri_scaffold_23	14162	40050
Ccri_scaffold_23	47405	48997
Ccri_scaffold_23	1324969	1350512
Ccri_scaffold_23	2019120	2026732
Ccri_scaffold_23	2078555	2111203
Ccri_scaffold_23	3322011	3344279
Ccri_scaffold_23	3660769	3707637
Ccri_scaffold_23	4688122	4737975
Ccri_scaffold_23	4740884	4741358
Ccri_scaffold_23	5816736	5844962
Ccri_scaffold_23	6484943	6506455
Ccri_scaffold_23	6817202	6837156
Ccri_scaffold_23	7616649	7618224
Ccri_scaffold_24	362587	380415
Ccri_scaffold_24	1053098	1076161
Ccri_scaffold_24	1694000	1722525
Ccri_scaffold_24	2411592	2423401
Ccri_scaffold_24	3599813	3600593
Ccri_scaffold_24	3604681	3638587
Ccri_scaffold_24	3638589	3645240
Ccri_scaffold_24	4403804	4424708
Ccri_scaffold_24	5130770	5161937
Ccri_scaffold_24	5941766	5958384
Ccri_scaffold_24	6154270	6156468
Ccri_scaffold_24	6297897	6317518
Ccri_scaffold_24	6930670	6963373
Ccri_scaffold_24	6965023	6968069
Ccri_scaffold_25	78569	108369
Ccri_scaffold_25	119191	124582
Ccri_scaffold_25	777743	805974
Ccri_scaffold_25	1432752	1445208
Ccri_scaffold_25	1837583	1855540
Ccri_scaffold_25	1880505	1892679
Ccri_scaffold_25	2473110	2493623
Ccri_scaffold_25	2500550	2501119
Ccri_scaffold_25	2875778	2895446
Ccri_scaffold_25	3692267	3713569
Ccri_scaffold_25	3776386	3791816
Ccri_scaffold_25	4179541	4182308
Ccri_scaffold_25	4818275	4834608
Ccri_scaffold_25	5590574	5611769
Ccri_scaffold_25	6503202	6525900
Ccri_scaffold_26	3	5799
Ccri_scaffold_26	1051725	1069366
Ccri_scaffold_26	3104055	3137043
Ccri_scaffold_26	3186324	3187094
Ccri_scaffold_26	5454537	5516738
Ccri_scaffold_26	7349992	7350334
Ccri_scaffold_26	7353385	7365705
Ccri_scaffold_26	7385162	7412517
Ccri_scaffold_27	935523	973294
Ccri_scaffold_27	2259817	2260480
Ccri_scaffold_27	2272732	2306954
Ccri_scaffold_27	3355658	3401352
Ccri_scaffold_27	4073721	4076563
Ccri_scaffold_27	4138019	4140877
Ccri_scaffold_27	4624262	4656408
Ccri_scaffold_27	5324793	5350007
Ccri_scaffold_27	5998013	6003654
Ccri_scaffold_27	6037464	6070527
Ccri_scaffold_27	7330960	7344818
Ccri_scaffold_28	707464	727154
Ccri_scaffold_28	727156	730088
Ccri_scaffold_28	1438125	1438702
Ccri_scaffold_28	1450928	1486522
Ccri_scaffold_28	2437850	2451601
Ccri_scaffold_28	2451602	2468071
Ccri_scaffold_28	3367934	3375762
Ccri_scaffold_28	4824869	4827949
Ccri_scaffold_28	4827950	4845155
Ccri_scaffold_28	6255861	6278959
Ccri_scaffold_28	7121469	7161200
Ccri_scaffold_29	0	13974
Ccri_scaffold_29	1075707	1077708
Ccri_scaffold_29	1083069	1084355
Ccri_scaffold_29	1093251	1096416
Ccri_scaffold_29	1104637	1133294
Ccri_scaffold_29	1133304	1133826
Ccri_scaffold_29	1897775	1915478
Ccri_scaffold_29	2681879	2716706
Ccri_scaffold_29	4197576	4223731
Ccri_scaffold_29	4970769	4993012
Ccri_scaffold_30	801812	826536
Ccri_scaffold_30	1432245	1442609
Ccri_scaffold_30	2031938	2054957
Ccri_scaffold_30	3501930	3525918
Ccri_scaffold_30	4591130	4629483
Ccri_scaffold_30	6057777	6060962
Ccri_scaffold_30	6063117	6063581
Ccri_scaffold_31	0	31462
Ccri_scaffold_31	1263438	1282106
Ccri_scaffold_31	1308404	1309262
Ccri_scaffold_31	3290866	3304729
Ccri_scaffold_31	4455507	4472131
Ccri_scaffold_31	5541499	5545034
Ccri_scaffold_31	5644232	5663406
Ccri_scaffold_32	2	969
Ccri_scaffold_32	18191	21455
Ccri_scaffold_32	943157	965378
Ccri_scaffold_32	967181	967621
Ccri_scaffold_32	974282	975168
Ccri_scaffold_32	975169	976782
Ccri_scaffold_32	1797198	1805193
Ccri_scaffold_32	2847317	2847798
Ccri_scaffold_32	2851441	2871567
Ccri_scaffold_32	3824018	3854277
Ccri_scaffold_32	4560873	4568168
Ccri_scaffold_32	5432988	5438735
Ccri_scaffold_33	0	19664
Ccri_scaffold_33	22902	23865
Ccri_scaffold_33	1551630	1559166
Ccri_scaffold_33	2312127	2329689
Ccri_scaffold_33	4242201	4265633
Ccri_scaffold_33	4982683	5005810
Ccri_scaffold_34	548565	560773
Ccri_scaffold_34	1366278	1395415
Ccri_scaffold_34	2106650	2129222
Ccri_scaffold_34	3402468	3416067
Ccri_scaffold_34	4130953	4143281
Ccri_scaffold_34	4500701	4501111
Ccri_scaffold_34	5042925	5043258
Ccri_scaffold_34	5044915	5046837
Ccri_scaffold_34	5054723	5060955
Ccri_scaffold_35	7802	15105
Ccri_scaffold_35	57578	67379
Ccri_scaffold_35	764092	786510
Ccri_scaffold_35	1897179	1908201
Ccri_scaffold_35	2525884	2544128
Ccri_scaffold_35	3414697	3437907
Ccri_scaffold_35	4296094	4296673
Ccri_scaffold_35	4296748	4319848
