# Supplementary material for: Chromosome-scale genome assemblies and annotations for Poales species Carex cristatella, Carex scoparia, Juncus effusus, and Juncus inflexus
Source: G3 (Bethesda). 2022 Aug 17;12(10):jkac211. doi: 10.1093/g3journal/jkac211 (PMC9526063; doi:10.1093/g3journal/jkac211)
Supplement: jkac211_Supplemental_File_S2 [file jkac211_supplemental_file_s2.txt]

track name="Ccri_CR2" description="Carex cristatella Satellite Repeat CR2"
Ccri_scaffold_1	2669954	2671307
Ccri_scaffold_1	8448848	8454072
Ccri_scaffold_1	11659126	11660590
Ccri_scaffold_1	13019261	13020095
Ccri_scaffold_2	666971	669170
Ccri_scaffold_2	1470103	1472430
Ccri_scaffold_2	3162175	3163230
Ccri_scaffold_2	4226971	4227615
Ccri_scaffold_2	8150631	8156092
Ccri_scaffold_2	8563531	8564781
Ccri_scaffold_2	9607758	9610467
Ccri_scaffold_3	2845810	2846563
Ccri_scaffold_3	3542936	3543495
Ccri_scaffold_3	4454633	4459152
Ccri_scaffold_3	5057413	5058523
Ccri_scaffold_3	5669431	5672455
Ccri_scaffold_3	5746985	5755342
Ccri_scaffold_3	8760681	8762134
Ccri_scaffold_3	9009568	9010831
Ccri_scaffold_3	9072085	9073800
Ccri_scaffold_4	5127886	5129621
Ccri_scaffold_4	8965988	8969057
Ccri_scaffold_5	534032	540336
Ccri_scaffold_5	4097715	4100670
Ccri_scaffold_5	6690871	6695589
Ccri_scaffold_5	7011094	7012104
Ccri_scaffold_5	7311192	7313218
Ccri_scaffold_5	8971051	8972221
Ccri_scaffold_6	9027555	9028622
Ccri_scaffold_6	9128150	9129480
Ccri_scaffold_6	9454284	9456894
Ccri_scaffold_7	1414314	1416707
Ccri_scaffold_7	1568930	1581943
Ccri_scaffold_7	2438605	2439921
Ccri_scaffold_7	4156237	4160153
Ccri_scaffold_7	10606353	10607260
Ccri_scaffold_8	241343	244316
Ccri_scaffold_8	1507150	1508826
Ccri_scaffold_8	4225150	4227754
Ccri_scaffold_9	8331811	8333442
Ccri_scaffold_10	6708051	6710393
Ccri_scaffold_10	7090099	7091793
Ccri_scaffold_11	884222	886785
Ccri_scaffold_12	303695	305554
Ccri_scaffold_12	2817185	2817919
Ccri_scaffold_12	6114279	6115270
Ccri_scaffold_13	1302570	1304477
Ccri_scaffold_13	2815543	2817035
Ccri_scaffold_13	9052011	9055589
Ccri_scaffold_14	1947916	1950144
Ccri_scaffold_14	2576808	2583521
Ccri_scaffold_14	3248830	3251616
Ccri_scaffold_15	6513338	6514348
Ccri_scaffold_15	7278914	7280442
Ccri_scaffold_16	1852366	1855409
Ccri_scaffold_16	2143640	2145023
Ccri_scaffold_16	4072506	4073416
Ccri_scaffold_16	4650352	4651520
Ccri_scaffold_16	6081454	6082235
Ccri_scaffold_16	7005294	7008494
Ccri_scaffold_16	7052308	7055146
Ccri_scaffold_16	8157456	8158868
Ccri_scaffold_17	404548	405404
Ccri_scaffold_17	2164849	2168880
Ccri_scaffold_17	7691756	7699985
Ccri_scaffold_18	482177	483060
Ccri_scaffold_18	4857088	4858347
Ccri_scaffold_19	5226638	5229326
Ccri_scaffold_19	5983320	5985593
Ccri_scaffold_20	702414	705789
Ccri_scaffold_20	3249712	3250793
Ccri_scaffold_20	3454164	3455138
Ccri_scaffold_20	5629021	5630091
Ccri_scaffold_20	5683352	5684010
Ccri_scaffold_21	1091784	1092480
Ccri_scaffold_22	2557500	2560018
Ccri_scaffold_22	3629826	3631674
Ccri_scaffold_23	1767160	1768283
Ccri_scaffold_23	7481813	7484543
Ccri_scaffold_24	491638	493219
Ccri_scaffold_24	1203197	1204236
Ccri_scaffold_24	6601704	6604239
Ccri_scaffold_25	1016138	1017143
Ccri_scaffold_25	5460965	5463149
Ccri_scaffold_27	304240	306315
Ccri_scaffold_27	420988	423088
Ccri_scaffold_27	3648574	3649818
Ccri_scaffold_27	7291631	7293837
Ccri_scaffold_28	6219966	6222022
Ccri_scaffold_28	6298649	6299878
Ccri_scaffold_29	4479703	4485268
Ccri_scaffold_29	4797525	4802302
Ccri_scaffold_30	437243	443720
Ccri_scaffold_30	2097510	2099020
Ccri_scaffold_30	2819265	2828454
Ccri_scaffold_30	3210618	3212154
Ccri_scaffold_30	5885235	5887222
Ccri_scaffold_31	3969325	3971366
Ccri_scaffold_32	1613382	1615110
Ccri_scaffold_33	140619	144199
Ccri_scaffold_33	415434	416749
Ccri_scaffold_33	974458	976382
Ccri_scaffold_33	1133084	1138493
Ccri_scaffold_33	2465033	2470026
Ccri_scaffold_33	4491232	4492412
Ccri_scaffold_34	110405	112948
Ccri_scaffold_34	2309481	2314338
Ccri_scaffold_34	3469756	3472886
Ccri_scaffold_35	251224	252529
Ccri_scaffold_35	342663	343636
Ccri_scaffold_35	3643991	3645922
