# Supplementary material for: Chromosome-scale genome assemblies and annotations for Poales species Carex cristatella, Carex scoparia, Juncus effusus, and Juncus inflexus
Source: G3 (Bethesda). 2022 Aug 17;12(10):jkac211. doi: 10.1093/g3journal/jkac211 (PMC9526063; doi:10.1093/g3journal/jkac211)
Supplement: jkac211_Supplemental_File_S3 [file jkac211_supplemental_file_s3.txt]

track name="Ccri_CR3" description="Carex cristatella Satellite Repeat CR3"
Ccri_scaffold_1	4378369	4379102
Ccri_scaffold_1	4731050	4731916
Ccri_scaffold_2	356217	356827
Ccri_scaffold_3	292553	293148
Ccri_scaffold_3	989095	989948
Ccri_scaffold_3	4120209	4125041
Ccri_scaffold_3	5110263	5110823
Ccri_scaffold_3	9817206	9817830
Ccri_scaffold_3	10964533	10965251
Ccri_scaffold_4	1096220	1097034
Ccri_scaffold_4	2113176	2113824
Ccri_scaffold_4	2574048	2574588
Ccri_scaffold_4	5590244	5590689
Ccri_scaffold_4	6476863	6477428
Ccri_scaffold_4	10700292	10700860
Ccri_scaffold_4	10825953	10826413
Ccri_scaffold_5	7183223	7183811
Ccri_scaffold_5	10799192	10800053
Ccri_scaffold_5	11690884	11691367
Ccri_scaffold_6	5963689	5964299
Ccri_scaffold_7	974995	975557
Ccri_scaffold_7	5306391	5307039
Ccri_scaffold_7	5722881	5723448
Ccri_scaffold_7	6535812	6536527
Ccri_scaffold_7	7398102	7398732
Ccri_scaffold_8	2821081	2821665
Ccri_scaffold_8	9185161	9185743
Ccri_scaffold_8	9369668	9370229
Ccri_scaffold_9	1756003	1757924
Ccri_scaffold_10	2811508	2812118
Ccri_scaffold_10	7379380	7379963
Ccri_scaffold_11	632513	633235
Ccri_scaffold_11	1492552	1492973
Ccri_scaffold_12	934887	935682
Ccri_scaffold_12	7877403	7878077
Ccri_scaffold_13	4842322	4843095
Ccri_scaffold_13	8796591	8797307
Ccri_scaffold_13	8827347	8827938
Ccri_scaffold_13	8922643	8923445
Ccri_scaffold_14	1043762	1044527
Ccri_scaffold_14	3719446	3720230
Ccri_scaffold_14	6560349	6560956
Ccri_scaffold_15	4629745	4630410
Ccri_scaffold_15	6144241	6144882
Ccri_scaffold_16	228341	229083
Ccri_scaffold_16	6561238	6561852
Ccri_scaffold_17	6959124	6959908
Ccri_scaffold_19	3792019	3792696
Ccri_scaffold_19	4246748	4247583
Ccri_scaffold_19	7509747	7510404
Ccri_scaffold_19	7675538	7676159
Ccri_scaffold_20	4384006	4384725
Ccri_scaffold_21	2238473	2238869
Ccri_scaffold_21	2628526	2629348
Ccri_scaffold_21	2733191	2733915
Ccri_scaffold_21	3613964	3614560
Ccri_scaffold_22	1447	1875
Ccri_scaffold_22	623795	624678
Ccri_scaffold_22	1304926	1305749
Ccri_scaffold_22	4364104	4364727
Ccri_scaffold_23	973603	974167
Ccri_scaffold_24	780676	781431
Ccri_scaffold_24	5104432	5105052
Ccri_scaffold_25	7236372	7237219
Ccri_scaffold_26	312184	312772
Ccri_scaffold_26	1852513	1853020
Ccri_scaffold_27	925051	925683
Ccri_scaffold_27	987634	988264
Ccri_scaffold_27	1950341	1950943
Ccri_scaffold_30	2147095	2147640
Ccri_scaffold_31	5121808	5122591
Ccri_scaffold_33	2779509	2779838
Ccri_scaffold_34	173828	174336
Ccri_scaffold_34	804828	805391
Ccri_scaffold_35	3613251	3614206
