# Supplementary material for: Chromosome-scale genome assemblies and annotations for Poales species Carex cristatella, Carex scoparia, Juncus effusus, and Juncus inflexus
Source: G3 (Bethesda). 2022 Aug 17;12(10):jkac211. doi: 10.1093/g3journal/jkac211 (PMC9526063; doi:10.1093/g3journal/jkac211)
Supplement: jkac211_Supplemental_File_S4 [file jkac211_supplemental_file_s4.txt]

track name="Csco_CR1" description="Carex scoparia Satellite Repeat CR1"
Csco_scaffold_1	1	61298
Csco_scaffold_1	658562	679776
Csco_scaffold_1	1273044	1293807
Csco_scaffold_1	1867450	1886123
Csco_scaffold_1	2741643	2771903
Csco_scaffold_1	4087413	4104954
Csco_scaffold_1	5212048	5254317
Csco_scaffold_1	5259701	5262824
Csco_scaffold_1	6322777	6342657
Csco_scaffold_1	6352230	6352865
Csco_scaffold_1	7132136	7178686
Csco_scaffold_1	8153796	8173379
Csco_scaffold_1	8943600	8945654
Csco_scaffold_1	8945655	8951910
Csco_scaffold_1	9979353	10005323
Csco_scaffold_1	10066765	10070663
Csco_scaffold_1	10631551	10636728
Csco_scaffold_1	10944564	10960869
Csco_scaffold_1	11915438	11953680
Csco_scaffold_1	12819234	12839887
Csco_scaffold_2	0	234094
Csco_scaffold_2	234394	877876
Csco_scaffold_2	892581	893105
Csco_scaffold_2	2946903	2964355
Csco_scaffold_2	2964357	2969478
Csco_scaffold_2	4099692	4107268
Csco_scaffold_2	4252278	4252880
Csco_scaffold_2	5582187	5643743
Csco_scaffold_2	7608141	7608851
Csco_scaffold_2	8482917	8512425
Csco_scaffold_2	9285493	9308849
Csco_scaffold_2	10237334	10251584
Csco_scaffold_2	11290233	11302733
Csco_scaffold_2	12272351	12273927
Csco_scaffold_2	12273928	12287499
Csco_scaffold_2	13148788	13152053
Csco_scaffold_3	2110	3394
Csco_scaffold_3	15358	1100607
Csco_scaffold_3	5138782	5213199
Csco_scaffold_3	5943481	5967862
Csco_scaffold_3	6870686	6917299
Csco_scaffold_3	7592109	7593908
Csco_scaffold_3	7597832	7672065
Csco_scaffold_3	9257746	9291542
Csco_scaffold_3	10616076	10633925
Csco_scaffold_3	11604118	11635160
Csco_scaffold_3	12278759	12310080
Csco_scaffold_3	12880161	12900232
Csco_scaffold_4	724	10460
Csco_scaffold_4	654348	679561
Csco_scaffold_4	1717058	1753162
Csco_scaffold_4	2311147	2336244
Csco_scaffold_4	2969355	3000872
Csco_scaffold_4	4680149	4696857
Csco_scaffold_4	4696861	4703419
Csco_scaffold_4	5886244	5887270
Csco_scaffold_4	7962710	7984890
Csco_scaffold_4	8626131	8638055
Csco_scaffold_4	10112216	10112540
Csco_scaffold_4	10125327	10186134
Csco_scaffold_4	11633281	11634224
Csco_scaffold_5	2447	41905
Csco_scaffold_5	51327	52726
Csco_scaffold_5	749433	762042
Csco_scaffold_5	1649342	1684859
Csco_scaffold_5	2069898	2089007
Csco_scaffold_5	2101182	2107958
Csco_scaffold_5	3019425	3046942
Csco_scaffold_5	3887284	3888466
Csco_scaffold_5	3892162	3947145
Csco_scaffold_5	5439381	5472633
Csco_scaffold_5	7059081	7060838
Csco_scaffold_5	7743300	7782276
Csco_scaffold_5	9149145	9175021
Csco_scaffold_5	9537580	9550278
Csco_scaffold_5	10091315	10103451
Csco_scaffold_5	10807747	10851127
Csco_scaffold_5	11508788	11509668
Csco_scaffold_5	11663348	11665406
Csco_scaffold_6	0	27911
Csco_scaffold_6	577581	580381
Csco_scaffold_6	947226	987993
Csco_scaffold_6	1717016	1758595
Csco_scaffold_6	2892796	2918648
Csco_scaffold_6	3484779	3511563
Csco_scaffold_6	4167704	4172699
Csco_scaffold_6	4954872	4955250
Csco_scaffold_6	4957063	4974705
Csco_scaffold_6	5811191	5855843
Csco_scaffold_6	7161013	7189274
Csco_scaffold_6	7969154	7991046
Csco_scaffold_6	9508218	9531989
Csco_scaffold_6	10838018	11382964
Csco_scaffold_7	820477	820930
Csco_scaffold_7	1089038	1113778
Csco_scaffold_7	1648406	1708975
Csco_scaffold_7	2115779	2139365
Csco_scaffold_7	3613963	3618290
Csco_scaffold_7	3845672	3846318
Csco_scaffold_7	5022913	5046397
Csco_scaffold_7	5742029	5770241
Csco_scaffold_7	7134718	7160077
Csco_scaffold_7	7878715	7893390
Csco_scaffold_7	9208193	9241075
Csco_scaffold_7	9477693	9479343
Csco_scaffold_7	9884627	9885282
Csco_scaffold_7	9887616	9915808
Csco_scaffold_7	10733108	10757299
Csco_scaffold_8	0	37307
Csco_scaffold_8	151303	154963
Csco_scaffold_8	1198531	1215131
Csco_scaffold_8	2393229	2405142
Csco_scaffold_8	2719888	2722222
Csco_scaffold_8	3486939	3509715
Csco_scaffold_8	4696017	4720889
Csco_scaffold_8	4891491	4895684
Csco_scaffold_8	5401196	5438431
Csco_scaffold_8	6717698	6744315
Csco_scaffold_8	9465065	9467510
Csco_scaffold_8	9487208	9505526
Csco_scaffold_8	10685472	10732153
Csco_scaffold_9	98478	111062
Csco_scaffold_9	502286	502679
Csco_scaffold_9	657393	677755
Csco_scaffold_9	1260091	1274767
Csco_scaffold_9	1687048	1703734
Csco_scaffold_9	1847396	1865625
Csco_scaffold_9	2490522	2500241
Csco_scaffold_9	2500276	2514355
Csco_scaffold_9	3043814	3067063
Csco_scaffold_9	3885402	3901164
Csco_scaffold_9	4335827	4336397
Csco_scaffold_9	4867736	4885605
Csco_scaffold_9	5298978	5301759
Csco_scaffold_9	5368898	5381544
Csco_scaffold_9	5381547	5383246
Csco_scaffold_9	6140690	6166036
Csco_scaffold_9	6734171	6859005
Csco_scaffold_9	7019082	7041924
Csco_scaffold_9	7496452	7525706
Csco_scaffold_9	8470338	8497048
Csco_scaffold_9	9097533	9112069
Csco_scaffold_9	9506924	9531927
Csco_scaffold_9	9591228	9612643
Csco_scaffold_9	10074650	10137734
Csco_scaffold_9	10463862	10540951
Csco_scaffold_10	0	31652
Csco_scaffold_10	658403	659742
Csco_scaffold_10	1169743	1170730
Csco_scaffold_10	1735320	1770337
Csco_scaffold_10	3631568	3632603
Csco_scaffold_10	4027800	4052268
Csco_scaffold_10	4813088	4837849
Csco_scaffold_10	4840524	4843515
Csco_scaffold_10	5563665	5631344
Csco_scaffold_10	6477998	6478384
Csco_scaffold_10	6480316	6510480
Csco_scaffold_10	7166480	7175167
Csco_scaffold_10	7175184	7219182
Csco_scaffold_10	8246609	8261770
Csco_scaffold_10	9295124	9317765
Csco_scaffold_10	10445974	10484105
Csco_scaffold_10	10485601	10488064
Csco_scaffold_11	0	63361
Csco_scaffold_11	761148	794694
Csco_scaffold_11	1258405	1260003
Csco_scaffold_11	1643760	1644755
Csco_scaffold_11	1644802	1666759
Csco_scaffold_11	2554578	2592466
Csco_scaffold_11	3449888	3484052
Csco_scaffold_11	4665890	4683399
Csco_scaffold_11	5418695	5446594
Csco_scaffold_11	6962226	7002164
Csco_scaffold_11	7465731	7512707
Csco_scaffold_11	8590364	8621402
Csco_scaffold_12	737957	752652
Csco_scaffold_12	752776	774358
Csco_scaffold_12	774361	777911
Csco_scaffold_12	1556496	1595580
Csco_scaffold_12	2211032	2213581
Csco_scaffold_12	2213657	2228100
Csco_scaffold_12	3165775	3207260
Csco_scaffold_12	4291830	4316673
Csco_scaffold_12	5434904	5461703
Csco_scaffold_12	6288836	6321066
Csco_scaffold_12	7386163	7422512
Csco_scaffold_12	8341592	8371651
Csco_scaffold_12	9163565	9183157
Csco_scaffold_12	9197012	9199945
Csco_scaffold_13	553184	576086
Csco_scaffold_13	1060033	1062655
Csco_scaffold_13	1062659	1078717
Csco_scaffold_13	2143787	2160931
Csco_scaffold_13	2990518	3011804
Csco_scaffold_13	3969259	3994962
Csco_scaffold_13	4002408	4002854
Csco_scaffold_13	4546256	4615790
Csco_scaffold_13	5040899	5062486
Csco_scaffold_13	5743614	5771016
Csco_scaffold_13	5974059	5988011
Csco_scaffold_13	6621061	6684287
Csco_scaffold_13	7194420	7218032
Csco_scaffold_13	7702097	7719596
Csco_scaffold_13	8393063	8416760
Csco_scaffold_13	8418982	8419590
Csco_scaffold_13	9302578	9315107
Csco_scaffold_14	0	41503
Csco_scaffold_14	600095	600538
Csco_scaffold_14	717813	718220
Csco_scaffold_14	1065347	1067381
Csco_scaffold_14	1068474	1095348
Csco_scaffold_14	2003515	2027318
Csco_scaffold_14	3111999	3143704
Csco_scaffold_14	3835885	3848451
Csco_scaffold_14	4292221	4310039
Csco_scaffold_14	4310380	4313980
Csco_scaffold_14	5854277	5906536
Csco_scaffold_14	6565822	6578523
Csco_scaffold_14	6614183	6628297
Csco_scaffold_14	7091767	7107196
Csco_scaffold_14	8052420	8077498
Csco_scaffold_14	8710465	8710867
Csco_scaffold_14	8798257	8820053
Csco_scaffold_15	5404	13440
Csco_scaffold_15	779469	807299
Csco_scaffold_15	1322444	1334756
Csco_scaffold_15	1881722	1908848
Csco_scaffold_15	3316585	3335786
Csco_scaffold_15	4352960	4379123
Csco_scaffold_15	5510877	5529386
Csco_scaffold_15	6818251	6818808
Csco_scaffold_15	6822442	6843992
Csco_scaffold_15	7749357	7780524
Csco_scaffold_15	8402346	8402831
Csco_scaffold_15	8406664	8407533
Csco_scaffold_15	8750384	8775330
Csco_scaffold_16	0	28705
Csco_scaffold_16	32064	32749
Csco_scaffold_16	741040	764887
Csco_scaffold_16	1123882	1151241
Csco_scaffold_16	1724813	1750496
Csco_scaffold_16	2767275	2785133
Csco_scaffold_16	3534392	3562303
Csco_scaffold_16	4509512	4540373
Csco_scaffold_16	5539726	5564476
Csco_scaffold_16	5700982	5739485
Csco_scaffold_16	6356900	6418428
Csco_scaffold_16	7182447	7182858
Csco_scaffold_16	7184317	7202371
Csco_scaffold_16	7987060	7999866
Csco_scaffold_16	8026348	8028621
Csco_scaffold_17	798662	826352
Csco_scaffold_17	1428695	1430565
Csco_scaffold_17	1751356	1779246
Csco_scaffold_17	1810514	1814159
Csco_scaffold_17	1942852	1984880
Csco_scaffold_17	2792485	2817090
Csco_scaffold_17	4205578	4226752
Csco_scaffold_17	4226753	4229814
Csco_scaffold_17	5654122	5660238
Csco_scaffold_17	6520303	6548391
Csco_scaffold_17	7916398	7919312
Csco_scaffold_17	7919314	7939053
Csco_scaffold_18	576321	607160
Csco_scaffold_18	1297257	1320599
Csco_scaffold_18	2201031	2201481
Csco_scaffold_18	2209038	2210157
Csco_scaffold_18	2215266	2247690
Csco_scaffold_18	3540221	3574091
Csco_scaffold_18	4255269	4283521
Csco_scaffold_18	5369990	5393735
Csco_scaffold_18	5972445	6011151
Csco_scaffold_18	6406771	6428481
Csco_scaffold_18	7103492	7136828
Csco_scaffold_18	7776107	7815337
Csco_scaffold_18	8468902	8487631
Csco_scaffold_19	0	29087
Csco_scaffold_19	740484	752174
Csco_scaffold_19	773798	774681
Csco_scaffold_19	779560	785831
Csco_scaffold_19	1399908	1423869
Csco_scaffold_19	2468889	2495731
Csco_scaffold_19	2498064	2501457
Csco_scaffold_19	3525570	3552487
Csco_scaffold_19	4283180	4284059
Csco_scaffold_19	4815078	4851392
Csco_scaffold_19	6249292	6282006
Csco_scaffold_19	6307841	6309842
Csco_scaffold_19	7740382	7768809
Csco_scaffold_19	7770822	7773205
Csco_scaffold_20	0	20096
Csco_scaffold_20	1075046	1075537
Csco_scaffold_20	1075657	1089618
Csco_scaffold_20	1092751	1109786
Csco_scaffold_20	1144952	1146316
Csco_scaffold_20	1781301	1793725
Csco_scaffold_20	2684314	2739838
Csco_scaffold_20	3528220	3551509
Csco_scaffold_20	4865732	4901938
Csco_scaffold_20	5712814	5743162
Csco_scaffold_20	6471139	6507596
Csco_scaffold_20	7553107	7572016
Csco_scaffold_20	8215945	8232262
Csco_scaffold_21	0	21899
Csco_scaffold_21	546348	546803
Csco_scaffold_21	905546	917772
Csco_scaffold_21	1642501	1664680
Csco_scaffold_21	2976941	2999768
Csco_scaffold_21	3688393	3688803
Csco_scaffold_21	3692295	3714779
Csco_scaffold_21	4514073	4529865
Csco_scaffold_21	5059039	5060020
Csco_scaffold_21	5518974	5521829
Csco_scaffold_21	5521884	5545467
Csco_scaffold_21	6105839	6126475
Csco_scaffold_21	7010789	7047720
Csco_scaffold_22	0	8732
Csco_scaffold_22	18776	21126
Csco_scaffold_22	1604676	1612759
Csco_scaffold_22	2385402	2399524
Csco_scaffold_22	3482449	3497254
Csco_scaffold_22	4392823	4407220
Csco_scaffold_22	5119131	5148509
Csco_scaffold_22	5370551	5383560
Csco_scaffold_22	5972884	6001746
Csco_scaffold_22	6689755	6716302
Csco_scaffold_23	0	44225
Csco_scaffold_23	463165	463875
Csco_scaffold_23	1265631	1291613
Csco_scaffold_23	2376640	2378608
Csco_scaffold_23	2383998	2428557
Csco_scaffold_23	3264575	3277630
Csco_scaffold_23	4271806	4283991
Csco_scaffold_23	4293015	4293842
Csco_scaffold_23	4320784	4340204
Csco_scaffold_23	5023424	5028904
Csco_scaffold_23	5028922	5037141
Csco_scaffold_23	6133447	6145509
Csco_scaffold_23	6770960	6787691
Csco_scaffold_23	7647427	7661699
Csco_scaffold_24	0	36573
Csco_scaffold_24	1263548	1298658
Csco_scaffold_24	2091218	2110839
Csco_scaffold_24	3584168	3644399
Csco_scaffold_24	5694203	5716923
Csco_scaffold_24	7536595	7549648
Csco_scaffold_25	13920	32158
Csco_scaffold_25	1057090	1080857
Csco_scaffold_25	1748465	1756076
Csco_scaffold_25	1808030	1818291
Csco_scaffold_25	2936430	2983072
Csco_scaffold_25	3224238	3267785
Csco_scaffold_25	4107623	4139758
Csco_scaffold_25	4142647	4143140
Csco_scaffold_25	5221208	5245440
Csco_scaffold_25	5877852	5898398
Csco_scaffold_25	6202492	6226361
Csco_scaffold_25	7240900	7259209
Csco_scaffold_26	26506	36265
Csco_scaffold_26	903125	940598
Csco_scaffold_26	2266402	2316147
Csco_scaffold_26	2891138	2908599
Csco_scaffold_26	4043686	4070687
Csco_scaffold_26	4070703	4071236
Csco_scaffold_26	4549970	4578084
Csco_scaffold_26	5720602	5733077
Csco_scaffold_26	6054302	6080432
Csco_scaffold_26	6696516	6718018
Csco_scaffold_26	7213462	7214325
Csco_scaffold_26	7231354	7238664
Csco_scaffold_27	882382	882972
Csco_scaffold_27	883047	899685
Csco_scaffold_27	1549782	1569322
Csco_scaffold_27	1596405	1610473
Csco_scaffold_27	2217331	2235120
Csco_scaffold_27	2242049	2242608
Csco_scaffold_27	2622580	2643240
Csco_scaffold_27	3405124	3439724
Csco_scaffold_27	3448460	3451717
Csco_scaffold_27	3461474	3462690
Csco_scaffold_27	4102701	4137847
Csco_scaffold_27	4977882	4990662
Csco_scaffold_27	5863377	5864377
Csco_scaffold_27	5868695	5885914
Csco_scaffold_27	6344312	6366683
Csco_scaffold_27	7199108	7210190
Csco_scaffold_28	342157	369151
Csco_scaffold_28	1048153	1071863
Csco_scaffold_28	1713944	1739966
Csco_scaffold_28	1744767	1746038
Csco_scaffold_28	2425286	2436055
Csco_scaffold_28	2436094	2457808
Csco_scaffold_28	3629769	3630478
Csco_scaffold_28	3634599	3662428
Csco_scaffold_28	4341980	4363809
Csco_scaffold_28	5076449	5104613
Csco_scaffold_28	6273309	6301729
Csco_scaffold_28	6303381	6305726
Csco_scaffold_29	1051720	1078176
Csco_scaffold_29	1595471	1639012
Csco_scaffold_29	3300052	3301274
Csco_scaffold_29	3301275	3325143
Csco_scaffold_29	4070967	4100278
Csco_scaffold_29	4401645	4428199
Csco_scaffold_29	5564111	5597192
Csco_scaffold_29	6798710	6799319
Csco_scaffold_30	0	52631
Csco_scaffold_30	998081	1030843
Csco_scaffold_30	2682622	2683376
Csco_scaffold_30	3951823	3967142
Csco_scaffold_30	4354879	4357697
Csco_scaffold_30	5030374	5033358
Csco_scaffold_30	5046174	5067618
Csco_scaffold_30	5830340	5860155
Csco_scaffold_30	5865454	5866599
Csco_scaffold_30	6710373	6714209
Csco_scaffold_31	1036856	1066629
Csco_scaffold_31	2314779	2315372
Csco_scaffold_31	2318632	2364939
Csco_scaffold_31	3345034	3382642
Csco_scaffold_31	4280534	4303347
Csco_scaffold_31	5093379	5137745
Csco_scaffold_31	5982961	5983300
Csco_scaffold_31	5986513	6008203
Csco_scaffold_31	6337911	6339549
Csco_scaffold_31	6353053	6353552
Csco_scaffold_31	6661346	6689480
Csco_scaffold_32	332	27699
Csco_scaffold_32	45544	45914
Csco_scaffold_32	971901	989408
Csco_scaffold_32	2118189	2173388
Csco_scaffold_32	2923903	2949885
Csco_scaffold_32	3572681	3592574
Csco_scaffold_32	3979764	3984087
Csco_scaffold_32	4923458	4948344
Csco_scaffold_32	5779052	5779829
Csco_scaffold_32	5786461	5820746
Csco_scaffold_32	6314654	6320454
Csco_scaffold_33	849291	868477
Csco_scaffold_33	2143393	2154634
Csco_scaffold_33	2631776	2645968
Csco_scaffold_33	3135537	3151771
Csco_scaffold_33	4149888	4152829
Csco_scaffold_33	4170298	4219145
