# Supplementary material for: Chromosome-scale genome assemblies and annotations for Poales species Carex cristatella, Carex scoparia, Juncus effusus, and Juncus inflexus
Source: G3 (Bethesda). 2022 Aug 17;12(10):jkac211. doi: 10.1093/g3journal/jkac211 (PMC9526063; doi:10.1093/g3journal/jkac211)
Supplement: jkac211_Supplemental_File_S5 [file jkac211_supplemental_file_s5.txt]

track name="Csco_CR2" description="Carex scoparia Satellite Repeat CR2"
Csco_scaffold_1	2296406	2297229
Csco_scaffold_1	3395614	3396467
Csco_scaffold_1	5609528	5610177
Csco_scaffold_1	6368794	6373780
Csco_scaffold_1	7108117	7110195
Csco_scaffold_1	8257467	8262058
Csco_scaffold_1	11339926	11343493
Csco_scaffold_2	1618986	1621994
Csco_scaffold_2	3323256	3324011
Csco_scaffold_2	11582360	11584457
Csco_scaffold_3	8966340	8969076
Csco_scaffold_3	10510650	10511937
Csco_scaffold_4	519820	520624
Csco_scaffold_4	2285264	2286778
Csco_scaffold_4	5206690	5217879
Csco_scaffold_4	9521260	9522366
Csco_scaffold_5	1049986	1050659
Csco_scaffold_5	4763835	4765272
Csco_scaffold_5	5744390	5746359
Csco_scaffold_6	199159	200940
Csco_scaffold_6	2305661	2307120
Csco_scaffold_6	2416838	2418282
Csco_scaffold_6	10670512	10675872
Csco_scaffold_7	166865	167775
Csco_scaffold_7	3276860	3278430
Csco_scaffold_7	5991753	5992630
Csco_scaffold_7	9326617	9327730
Csco_scaffold_7	9716650	9718056
Csco_scaffold_7	10380369	10383260
Csco_scaffold_8	1717168	1718649
Csco_scaffold_8	5358204	5360382
Csco_scaffold_9	940090	941889
Csco_scaffold_9	4793053	4793896
Csco_scaffold_9	5757268	5759922
Csco_scaffold_9	7105997	7107858
Csco_scaffold_9	7264833	7266263
Csco_scaffold_9	8195541	8197993
Csco_scaffold_10	639607	640643
Csco_scaffold_10	6839058	6843449
Csco_scaffold_10	9710460	9712913
Csco_scaffold_11	588168	589018
Csco_scaffold_11	3734372	3735871
Csco_scaffold_11	4853668	4854467
Csco_scaffold_11	6328253	6329612
Csco_scaffold_11	7553227	7554175
Csco_scaffold_12	1454826	1455864
Csco_scaffold_12	3821021	3823925
Csco_scaffold_12	6347025	6351832
Csco_scaffold_12	6642994	6644043
Csco_scaffold_12	6934642	6937892
Csco_scaffold_12	8645312	8646468
Csco_scaffold_13	533548	535306
Csco_scaffold_14	172481	174849
Csco_scaffold_14	3335015	3335904
Csco_scaffold_14	5341643	5348120
Csco_scaffold_14	6656520	6657823
Csco_scaffold_14	6938228	6938844
Csco_scaffold_14	7443566	7445610
Csco_scaffold_15	438816	445732
Csco_scaffold_15	1951174	1952575
Csco_scaffold_15	2803777	2809158
Csco_scaffold_15	2911499	2914431
Csco_scaffold_15	5052411	5054415
Csco_scaffold_15	5440023	5441273
Csco_scaffold_15	7989032	7990242
Csco_scaffold_16	7113064	7113859
Csco_scaffold_17	909278	911708
Csco_scaffold_17	1844274	1846012
Csco_scaffold_17	2960307	2964929
Csco_scaffold_18	7716835	7717864
Csco_scaffold_18	8029502	8030384
Csco_scaffold_18	8102229	8103622
Csco_scaffold_19	2265910	2268119
Csco_scaffold_19	3029532	3032408
Csco_scaffold_20	2745222	2746760
Csco_scaffold_20	4920632	4930437
Csco_scaffold_20	7714742	7726385
Csco_scaffold_20	7755029	7757451
Csco_scaffold_20	7850703	7851622
Csco_scaffold_21	1044192	1046289
Csco_scaffold_22	485503	486728
Csco_scaffold_22	1024035	1025957
Csco_scaffold_22	1189319	1194497
Csco_scaffold_22	2551231	2554990
Csco_scaffold_22	4634102	4634799
Csco_scaffold_23	2980169	2982199
Csco_scaffold_23	4512371	4513322
Csco_scaffold_23	4604976	4606083
Csco_scaffold_24	1347211	1348103
Csco_scaffold_24	3909516	3912226
Csco_scaffold_25	1903736	1911948
Csco_scaffold_25	5081487	5082404
Csco_scaffold_26	2092050	2094123
Csco_scaffold_26	3660005	3661115
Csco_scaffold_28	636321	640522
Csco_scaffold_28	1222676	1227509
Csco_scaffold_28	5974718	5976943
Csco_scaffold_28	6036035	6037160
Csco_scaffold_29	1492350	1496528
Csco_scaffold_29	1728344	1729076
Csco_scaffold_29	2439630	2440267
Csco_scaffold_29	3950603	3951619
Csco_scaffold_29	4521303	4525289
Csco_scaffold_30	3134221	3135659
Csco_scaffold_30	6689820	6691974
Csco_scaffold_31	3046145	3046920
Csco_scaffold_31	4005813	4007918
Csco_scaffold_31	5730318	5732287
Csco_scaffold_32	375573	378373
Csco_scaffold_33	2547051	2548318
Csco_scaffold_33	3657711	3660011
