# Supplementary material for: Chromosome-scale genome assemblies and annotations for Poales species Carex cristatella, Carex scoparia, Juncus effusus, and Juncus inflexus
Source: G3 (Bethesda). 2022 Aug 17;12(10):jkac211. doi: 10.1093/g3journal/jkac211 (PMC9526063; doi:10.1093/g3journal/jkac211)
Supplement: jkac211_Supplemental_File_S6 [file jkac211_supplemental_file_s6.txt]

track name="Csco_CR3" description="Carex scoparia Satellite Repeat CR3"
Csco_scaffold_1	1114641	1115459
Csco_scaffold_1	4228225	4230434
Csco_scaffold_1	6099662	6100125
Csco_scaffold_1	7992178	7992954
Csco_scaffold_1	9564012	9564786
Csco_scaffold_1	9791016	9791665
Csco_scaffold_1	10250160	10250700
Csco_scaffold_1	12438929	12439549
Csco_scaffold_1	12536792	12537358
Csco_scaffold_1	13231166	13231773
Csco_scaffold_2	1282970	1283575
Csco_scaffold_2	1567213	1567709
Csco_scaffold_2	9128061	9128808
Csco_scaffold_3	5347486	5348144
Csco_scaffold_3	12925310	12925939
Csco_scaffold_4	5080132	5080712
Csco_scaffold_4	5217149	5217932
Csco_scaffold_5	1623089	1623857
Csco_scaffold_5	8292812	8293578
Csco_scaffold_5	8982895	8983814
Csco_scaffold_5	9747046	9747534
Csco_scaffold_5	10914431	10915038
Csco_scaffold_6	466873	467417
Csco_scaffold_6	9936031	9936659
Csco_scaffold_6	10472990	10473677
Csco_scaffold_7	9638367	9638980
Csco_scaffold_8	86693	87279
Csco_scaffold_8	542956	543739
Csco_scaffold_8	7122797	7123246
Csco_scaffold_9	354149	355011
Csco_scaffold_9	3141309	3141865
Csco_scaffold_9	5201297	5202115
Csco_scaffold_9	9963069	9963673
Csco_scaffold_9	10411219	10411789
Csco_scaffold_10	1262086	1262652
Csco_scaffold_10	3486360	3486983
Csco_scaffold_10	6832694	6833296
Csco_scaffold_10	7255251	7256059
Csco_scaffold_11	405487	406063
Csco_scaffold_11	7753868	7754729
Csco_scaffold_12	7799052	7799613
Csco_scaffold_13	3103101	3103914
Csco_scaffold_13	3824691	3825202
Csco_scaffold_13	7415152	7415662
Csco_scaffold_13	8652799	8653395
Csco_scaffold_13	9253266	9254404
Csco_scaffold_14	61477	62060
Csco_scaffold_14	3498426	3499283
Csco_scaffold_15	5500771	5501353
Csco_scaffold_16	1089271	1090093
Csco_scaffold_16	3647441	3648057
Csco_scaffold_16	6778154	6778730
Csco_scaffold_16	7564827	7565391
Csco_scaffold_17	106769	107209
Csco_scaffold_17	1872843	1873617
Csco_scaffold_19	814181	816353
Csco_scaffold_19	1855337	1856097
Csco_scaffold_19	3422699	3423285
Csco_scaffold_19	3490052	3490670
Csco_scaffold_19	4002621	4003411
Csco_scaffold_20	4086957	4087556
Csco_scaffold_20	7994243	7995041
Csco_scaffold_21	716460	717221
Csco_scaffold_22	2875034	2875899
Csco_scaffold_23	1446651	1447260
Csco_scaffold_23	3827248	3828024
Csco_scaffold_24	6538353	6538900
Csco_scaffold_25	2202601	2203249
Csco_scaffold_26	2142490	2143136
Csco_scaffold_26	5119061	5119975
Csco_scaffold_27	164583	165582
Csco_scaffold_27	1110681	1111099
Csco_scaffold_28	4741460	4742097
Csco_scaffold_29	2175053	2175671
Csco_scaffold_29	3037747	3042557
Csco_scaffold_29	4295961	4296560
Csco_scaffold_29	6279890	6280441
Csco_scaffold_30	2574771	2575227
Csco_scaffold_30	3395562	3396151
Csco_scaffold_31	2381635	2382262
Csco_scaffold_32	4634041	4634762
Csco_scaffold_32	6114094	6114707
Csco_scaffold_33	2572069	2572639
