# Supplementary material for: Chromosome-scale genome assemblies and annotations for Poales species Carex cristatella, Carex scoparia, Juncus effusus, and Juncus inflexus
Source: G3 (Bethesda). 2022 Aug 17;12(10):jkac211. doi: 10.1093/g3journal/jkac211 (PMC9526063; doi:10.1093/g3journal/jkac211)
Supplement: jkac211_Supplemental_File_S7 [file jkac211_supplemental_file_s7.txt]

track name="Jeff_JR1" description="Juncus effusus Satellite Repeat JR1"
Jeff_scaffold_1	9818960	9819512
Jeff_scaffold_1	9831415	9851969
Jeff_scaffold_1	10095563	10115020
Jeff_scaffold_1	10116988	10121871
Jeff_scaffold_1	10221052	10411436
Jeff_scaffold_1	10558920	10567029
Jeff_scaffold_1	10567034	10567452
Jeff_scaffold_1	10631581	10631910
Jeff_scaffold_1	10632136	10700870
Jeff_scaffold_1	10700896	10701886
Jeff_scaffold_1	10701957	10703085
Jeff_scaffold_1	10703294	10704101
Jeff_scaffold_1	10836610	10912115
Jeff_scaffold_1	11135859	11146560
Jeff_scaffold_1	11147109	11164997
Jeff_scaffold_1	11165070	11165851
Jeff_scaffold_1	11166044	11166438
Jeff_scaffold_1	11402716	11403311
Jeff_scaffold_2	993220	993668
Jeff_scaffold_2	1284196	1285083
Jeff_scaffold_2	3054504	3054844
Jeff_scaffold_2	7760428	7760869
Jeff_scaffold_2	7760970	7761342
Jeff_scaffold_2	7761429	7763183
Jeff_scaffold_2	9495248	9497470
Jeff_scaffold_2	9559590	9561494
Jeff_scaffold_2	9982686	9984010
Jeff_scaffold_2	11705271	11705732
Jeff_scaffold_2	11705779	11706227
Jeff_scaffold_3	3421537	3422470
Jeff_scaffold_3	3422547	3425508
Jeff_scaffold_3	5018770	5019151
Jeff_scaffold_3	5083778	5087519
Jeff_scaffold_3	5648726	5653446
Jeff_scaffold_4	5116230	5127026
Jeff_scaffold_4	5127633	5131230
Jeff_scaffold_4	5131542	5151597
Jeff_scaffold_4	5152225	5155530
Jeff_scaffold_4	9542745	9543255
Jeff_scaffold_5	2058451	2058910
Jeff_scaffold_5	3983093	3984105
Jeff_scaffold_5	6815799	6816082
Jeff_scaffold_6	845709	846401
Jeff_scaffold_6	1444933	1447312
Jeff_scaffold_6	3560654	3593923
Jeff_scaffold_6	3597410	3624610
Jeff_scaffold_6	3860912	3861369
Jeff_scaffold_6	3863465	3911283
Jeff_scaffold_6	3911688	3925794
Jeff_scaffold_6	4294500	4295195
Jeff_scaffold_7	57980	65810
Jeff_scaffold_7	65872	67764
Jeff_scaffold_7	148011	226842
Jeff_scaffold_7	236893	238066
Jeff_scaffold_7	290385	295143
Jeff_scaffold_7	351303	376362
Jeff_scaffold_7	416017	417704
Jeff_scaffold_7	672461	674043
Jeff_scaffold_7	674343	685343
Jeff_scaffold_7	1726469	1726908
Jeff_scaffold_7	3377661	3377957
Jeff_scaffold_7	7339255	7347592
Jeff_scaffold_8	2199566	2202989
Jeff_scaffold_8	2647533	2647971
Jeff_scaffold_8	8846549	8849395
Jeff_scaffold_8	9269852	9270732
Jeff_scaffold_9	125304	180481
Jeff_scaffold_9	216762	220300
Jeff_scaffold_9	754495	754987
Jeff_scaffold_9	8459942	8463984
Jeff_scaffold_9	8920235	8932687
Jeff_scaffold_9	8958245	8959220
Jeff_scaffold_9	8968287	8969073
Jeff_scaffold_9	9109178	9112430
Jeff_scaffold_9	9161648	9173490
Jeff_scaffold_9	9198512	9492587
Jeff_scaffold_10	2978581	2981546
Jeff_scaffold_10	5113058	5114371
Jeff_scaffold_10	6795925	6796327
Jeff_scaffold_11	3230916	3231500
Jeff_scaffold_11	3640334	3640896
Jeff_scaffold_11	3641971	3642462
Jeff_scaffold_11	5091482	5099972
Jeff_scaffold_11	5100348	5102616
Jeff_scaffold_11	5308958	5322066
Jeff_scaffold_11	5548863	5549407
Jeff_scaffold_11	6068810	6069218
Jeff_scaffold_11	6935363	6948690
Jeff_scaffold_11	8257192	8257721
Jeff_scaffold_12	1088991	1089564
Jeff_scaffold_12	3748582	3749374
Jeff_scaffold_12	5528274	5529691
Jeff_scaffold_13	1067309	1067707
Jeff_scaffold_13	1351128	1353336
Jeff_scaffold_13	1798818	1799517
Jeff_scaffold_13	1800916	1801253
Jeff_scaffold_13	2265023	2280347
Jeff_scaffold_13	2327949	2331702
Jeff_scaffold_13	3530846	3532503
Jeff_scaffold_13	3833684	3834183
Jeff_scaffold_13	6575674	6576415
Jeff_scaffold_13	6582384	6583813
Jeff_scaffold_14	0	7293
Jeff_scaffold_14	1659243	1659739
Jeff_scaffold_14	2370669	2371115
Jeff_scaffold_14	7800179	7800558
Jeff_scaffold_14	8003367	8004409
Jeff_scaffold_15	1357880	1361478
Jeff_scaffold_15	4173169	4183508
Jeff_scaffold_15	5793227	5793821
Jeff_scaffold_16	2588992	2590237
Jeff_scaffold_16	4529334	4557412
Jeff_scaffold_16	5286920	5287434
Jeff_scaffold_16	5464319	5695348
Jeff_scaffold_16	6237487	6237862
Jeff_scaffold_17	2884924	2887091
Jeff_scaffold_17	3124895	3126581
Jeff_scaffold_17	3390557	3399903
Jeff_scaffold_17	3737680	3740043
Jeff_scaffold_17	4319078	4319807
Jeff_scaffold_17	4413279	4421852
Jeff_scaffold_17	7254541	7264565
Jeff_scaffold_17	7644990	7646280
Jeff_scaffold_17	8339276	8342570
Jeff_scaffold_17	8342784	8343547
Jeff_scaffold_17	8439916	8541995
Jeff_scaffold_18	0	634
Jeff_scaffold_18	10306	11091
Jeff_scaffold_18	11787	12141
Jeff_scaffold_18	33159	34747
Jeff_scaffold_18	38517	233508
Jeff_scaffold_18	473091	473638
Jeff_scaffold_18	684803	722306
Jeff_scaffold_18	722606	745206
Jeff_scaffold_18	3237163	3238110
Jeff_scaffold_18	5062771	5063978
Jeff_scaffold_18	6310842	6311239
Jeff_scaffold_18	7498776	7500035
Jeff_scaffold_18	8025668	8057343
Jeff_scaffold_18	8090217	8090765
Jeff_scaffold_18	8105670	8108055
Jeff_scaffold_18	8123457	8133946
Jeff_scaffold_18	8228709	8301010
Jeff_scaffold_19	4815797	4816723
Jeff_scaffold_19	7108990	7109998
Jeff_scaffold_20	115549	120285
Jeff_scaffold_20	1284430	1285487
Jeff_scaffold_20	1751142	1751482
Jeff_scaffold_21	3065123	3066137
Jeff_scaffold_21	3280847	3288618
Jeff_scaffold_21	3854775	3855721
Jeff_scaffold_22	0	1267324
Jeff_scaffold_22	1268703	1270138
Jeff_scaffold_23	0	1134123
Jeff_scaffold_24	0	759646
Jeff_scaffold_25	0	662388
Jeff_scaffold_26	0	26300
Jeff_scaffold_26	26731	27258
Jeff_scaffold_26	35109	43623
Jeff_scaffold_26	44118	44425
Jeff_scaffold_26	44842	90042
Jeff_scaffold_26	90165	119950
Jeff_scaffold_26	126185	142411
Jeff_scaffold_26	209205	210199
Jeff_scaffold_26	247730	275409
Jeff_scaffold_26	275889	620134
Jeff_scaffold_27	0	8901
Jeff_scaffold_28	4	580337
Jeff_scaffold_30	0	529251
Jeff_scaffold_30	529551	555551
Jeff_scaffold_31	173418	423700
Jeff_scaffold_32	3751	400635
Jeff_scaffold_33	105699	329453
Jeff_scaffold_34	41724	306531
Jeff_scaffold_35	0	231008
Jeff_scaffold_36	0	232319
Jeff_scaffold_37	1166	230513
Jeff_scaffold_38	0	229033
Jeff_scaffold_40	137772	140668
Jeff_scaffold_40	174964	175378
Jeff_scaffold_40	183948	215976
Jeff_scaffold_41	234	126126
Jeff_scaffold_41	142057	156991
Jeff_scaffold_41	158744	168052
Jeff_scaffold_42	0	198382
Jeff_scaffold_43	92	196000
Jeff_scaffold_44	0	192300
Jeff_scaffold_45	1	155431
Jeff_scaffold_47	0	144000
Jeff_scaffold_49	16	50435
Jeff_scaffold_49	50542	133396
Jeff_scaffold_50	0	110000
Jeff_scaffold_51	3764	108862
Jeff_scaffold_52	0	108416
Jeff_scaffold_57	0	86000
Jeff_scaffold_58	0	85777
Jeff_scaffold_59	9	83665
Jeff_scaffold_60	60447	66749
Jeff_scaffold_62	0	79862
Jeff_scaffold_63	0	76206
Jeff_scaffold_64	0	75000
Jeff_scaffold_65	0	72003
Jeff_scaffold_66	1	72000
Jeff_scaffold_67	0	71000
Jeff_scaffold_68	0	69862
Jeff_scaffold_69	0	62297
Jeff_scaffold_70	0	58409
Jeff_scaffold_71	0	56020
Jeff_scaffold_73	1	10864
Jeff_scaffold_74	0	53080
Jeff_scaffold_78	0	49287
Jeff_scaffold_79	33817	49817
Jeff_scaffold_83	0	45922
Jeff_scaffold_84	0	44590
Jeff_scaffold_85	0	44508
Jeff_scaffold_86	2	44000
Jeff_scaffold_87	0	42172
Jeff_scaffold_89	0	40392
Jeff_scaffold_91	1	39050
Jeff_scaffold_92	0	1319
Jeff_scaffold_92	1617	2527
Jeff_scaffold_94	0	37000
Jeff_scaffold_98	0	554
Jeff_scaffold_98	734	36218
Jeff_scaffold_99	0	36300
Jeff_scaffold_101	585	35282
Jeff_scaffold_102	0	35003
Jeff_scaffold_103	0	34208
Jeff_scaffold_104	1	34000
Jeff_scaffold_105	0	33264
Jeff_scaffold_106	0	33510
Jeff_scaffold_114	0	28218
Jeff_scaffold_115	23	28137
Jeff_scaffold_119	0	28000
Jeff_scaffold_120	0	28000
Jeff_scaffold_127	0	27000
Jeff_scaffold_128	95	27127
Jeff_scaffold_138	0	26234
Jeff_scaffold_147	0	25000
Jeff_scaffold_158	14608	15986
Jeff_scaffold_180	0	16559
Jeff_scaffold_193	0	7860
Jeff_scaffold_193	22353	25000
Jeff_scaffold_200	0	24591
Jeff_scaffold_203	0	23944
Jeff_scaffold_206	0	23000
Jeff_scaffold_207	348	835
Jeff_scaffold_207	8325	22698
Jeff_scaffold_211	0	22138
Jeff_scaffold_216	0	21000
Jeff_scaffold_220	310	20003
Jeff_scaffold_221	0	20000
Jeff_scaffold_222	386	20000
Jeff_scaffold_223	0	20000
Jeff_scaffold_225	0	19388
Jeff_scaffold_226	1	19138
Jeff_scaffold_227	0	19000
Jeff_scaffold_228	0	18419
Jeff_scaffold_230	5	18829
Jeff_scaffold_232	0	18563
Jeff_scaffold_233	7606	18429
Jeff_scaffold_234	1480	18409
Jeff_scaffold_237	0	17218
Jeff_scaffold_243	0	16447
Jeff_scaffold_245	0	6769
Jeff_scaffold_245	7069	16300
Jeff_scaffold_246	0	15997
Jeff_scaffold_250	0	15000
Jeff_scaffold_251	0	15000
Jeff_scaffold_260	0	13138
Jeff_scaffold_265	0	11861
Jeff_scaffold_273	0	11030
Jeff_scaffold_274	0	11003
Jeff_scaffold_275	0	11000
Jeff_scaffold_276	104	10892
Jeff_scaffold_280	0	6362
Jeff_scaffold_280	6408	10000
Jeff_scaffold_281	0	10000
Jeff_scaffold_283	0	9818
Jeff_scaffold_284	0	2430
Jeff_scaffold_284	2433	5919
Jeff_scaffold_284	5922	9409
Jeff_scaffold_288	8745	9368
Jeff_scaffold_289	1	9313
Jeff_scaffold_291	0	9192
Jeff_scaffold_293	0	9000
Jeff_scaffold_294	122	8901
Jeff_scaffold_300	0	8457
Jeff_scaffold_303	0	8066
Jeff_scaffold_304	0	8000
Jeff_scaffold_305	0	6728
Jeff_scaffold_309	0	1099
Jeff_scaffold_309	1147	1847
Jeff_scaffold_309	5642	7843
Jeff_scaffold_319	632	6333
Jeff_scaffold_321	0	6000
Jeff_scaffold_322	0	6000
Jeff_scaffold_323	0	6000
Jeff_scaffold_328	0	5806
Jeff_scaffold_335	153	5105
Jeff_scaffold_336	0	5047
Jeff_scaffold_337	0	5000
Jeff_scaffold_338	0	5000
Jeff_scaffold_339	0	5000
Jeff_scaffold_340	0	4433
Jeff_scaffold_341	0	5000
Jeff_scaffold_343	0	1870
Jeff_scaffold_537	1	8640
Jeff_scaffold_542	1	7581
