# Supplementary material for: Chromosome-scale genome assemblies and annotations for Poales species Carex cristatella, Carex scoparia, Juncus effusus, and Juncus inflexus
Source: G3 (Bethesda). 2022 Aug 17;12(10):jkac211. doi: 10.1093/g3journal/jkac211 (PMC9526063; doi:10.1093/g3journal/jkac211)
Supplement: jkac211_Supplemental_File_S8 [file jkac211_supplemental_file_s8.txt]

track name="Jeff_JR2" description="Juncus effusus Satellite Repeat JR2"
Jeff_scaffold_1	5571696	5572446
Jeff_scaffold_1	9571545	9572035
Jeff_scaffold_1	9852001	9908174
Jeff_scaffold_2	854278	854759
Jeff_scaffold_3	5556355	5557118
Jeff_scaffold_4	4041857	4051927
Jeff_scaffold_4	4693711	4694487
Jeff_scaffold_4	4826430	4938844
Jeff_scaffold_4	5020537	5035768
Jeff_scaffold_4	5050169	5051993
Jeff_scaffold_4	5169923	5205525
Jeff_scaffold_4	5276561	5277334
Jeff_scaffold_4	5403234	5404521
Jeff_scaffold_4	5415793	5425480
Jeff_scaffold_4	5430089	5431225
Jeff_scaffold_4	5449066	5568683
Jeff_scaffold_4	6330496	6335540
Jeff_scaffold_4	6363900	6433937
Jeff_scaffold_4	6449489	6450184
Jeff_scaffold_4	8252725	8255741
Jeff_scaffold_5	0	457190
Jeff_scaffold_5	498904	509545
Jeff_scaffold_5	527315	530783
Jeff_scaffold_5	642420	642914
Jeff_scaffold_5	675228	676457
Jeff_scaffold_5	683327	684567
Jeff_scaffold_5	691028	693862
Jeff_scaffold_5	719613	721208
Jeff_scaffold_5	730289	731000
Jeff_scaffold_5	740143	742955
Jeff_scaffold_5	755946	829686
Jeff_scaffold_5	889200	911153
Jeff_scaffold_5	1102957	1107260
Jeff_scaffold_5	1526611	1528175
Jeff_scaffold_5	1797164	1798181
Jeff_scaffold_5	4683442	4684037
Jeff_scaffold_5	6943787	6945027
Jeff_scaffold_5	6947566	6948679
Jeff_scaffold_5	10425303	10425843
Jeff_scaffold_6	1887986	1902128
Jeff_scaffold_7	67997	74350
Jeff_scaffold_7	238181	239689
Jeff_scaffold_7	394052	468715
Jeff_scaffold_7	584788	611174
Jeff_scaffold_7	954417	955950
Jeff_scaffold_7	3921922	3922744
Jeff_scaffold_7	5203937	5211313
Jeff_scaffold_7	5283542	5284598
Jeff_scaffold_7	5333032	5333751
Jeff_scaffold_7	7341173	7341611
Jeff_scaffold_7	7613366	7613726
Jeff_scaffold_8	3900499	3900984
Jeff_scaffold_8	7553597	7553922
Jeff_scaffold_8	7601956	7604766
Jeff_scaffold_8	7689055	7702099
Jeff_scaffold_8	7714969	7735995
Jeff_scaffold_8	7871126	8147193
Jeff_scaffold_8	8384071	8390571
Jeff_scaffold_8	9237404	9238459
Jeff_scaffold_9	629409	663199
Jeff_scaffold_9	671746	672433
Jeff_scaffold_9	688733	689782
Jeff_scaffold_9	1426800	1428434
Jeff_scaffold_9	4414901	4415303
Jeff_scaffold_9	5416446	5417148
Jeff_scaffold_9	7718900	7722623
Jeff_scaffold_9	8184614	8192714
Jeff_scaffold_9	8519327	8526632
Jeff_scaffold_10	2498790	2504410
Jeff_scaffold_10	2507434	2509305
Jeff_scaffold_10	3204320	3204792
Jeff_scaffold_10	3517923	3524515
Jeff_scaffold_10	3531438	3534034
Jeff_scaffold_10	3542893	3544420
Jeff_scaffold_10	3630287	3631074
Jeff_scaffold_10	3648866	3650418
Jeff_scaffold_10	3933911	3950886
Jeff_scaffold_10	4132318	4133460
Jeff_scaffold_10	4141420	4317961
Jeff_scaffold_10	4356996	4363395
Jeff_scaffold_10	4371658	4382065
Jeff_scaffold_10	4402667	4410178
Jeff_scaffold_10	4450554	4455089
Jeff_scaffold_10	4492852	4498197
Jeff_scaffold_10	4574097	4574526
Jeff_scaffold_10	4767543	4772611
Jeff_scaffold_10	4779347	4780939
Jeff_scaffold_10	4911693	4912038
Jeff_scaffold_10	6379294	6379706
Jeff_scaffold_11	8057859	8060851
Jeff_scaffold_11	9137298	9140211
Jeff_scaffold_12	1327039	1327478
Jeff_scaffold_12	4089375	4141984
Jeff_scaffold_12	4189002	4190119
Jeff_scaffold_12	4266707	4446907
Jeff_scaffold_12	4462811	4467773
Jeff_scaffold_12	4501256	4515072
Jeff_scaffold_12	4534949	4541104
Jeff_scaffold_12	4713238	4714041
Jeff_scaffold_12	4792137	4817667
Jeff_scaffold_12	4819500	4820311
Jeff_scaffold_12	4944177	4980358
Jeff_scaffold_12	4986659	4987923
Jeff_scaffold_13	2313849	2314942
Jeff_scaffold_13	2315369	2316895
Jeff_scaffold_13	5196335	5198359
Jeff_scaffold_13	6140890	6141874
Jeff_scaffold_14	2371617	2403733
Jeff_scaffold_14	2536645	2542701
Jeff_scaffold_14	2563855	2589861
Jeff_scaffold_14	2604279	2615842
Jeff_scaffold_14	2708143	2769194
Jeff_scaffold_14	2913862	2934884
Jeff_scaffold_14	2937109	2938030
Jeff_scaffold_14	2956439	2972206
Jeff_scaffold_14	2972224	2972809
Jeff_scaffold_14	3340106	3340481
Jeff_scaffold_14	3829688	3830091
Jeff_scaffold_14	3890949	3891852
Jeff_scaffold_15	1545587	1547267
Jeff_scaffold_15	2073120	2132740
Jeff_scaffold_15	2340627	2498643
Jeff_scaffold_15	2644068	2726597
Jeff_scaffold_15	2764089	2766096
Jeff_scaffold_15	2813764	2814151
Jeff_scaffold_15	2865972	2925501
Jeff_scaffold_15	4866031	4866561
Jeff_scaffold_15	5410877	5411233
Jeff_scaffold_16	1225863	1228060
Jeff_scaffold_16	4250663	4251447
Jeff_scaffold_16	5587662	5610192
Jeff_scaffold_16	6004538	6019552
Jeff_scaffold_16	6037094	6039822
Jeff_scaffold_16	6163412	6173033
Jeff_scaffold_16	6181453	6190285
Jeff_scaffold_16	6217086	6228984
Jeff_scaffold_16	6729381	6729718
Jeff_scaffold_17	718573	721756
Jeff_scaffold_17	2944701	2945911
Jeff_scaffold_17	3204745	3239243
Jeff_scaffold_17	3346286	3367860
Jeff_scaffold_17	3764533	3792241
Jeff_scaffold_17	3849210	3853304
Jeff_scaffold_17	4003577	4010062
Jeff_scaffold_17	4084401	4097059
Jeff_scaffold_17	4105287	4381665
Jeff_scaffold_17	4595458	4597645
Jeff_scaffold_17	4834987	4835471
Jeff_scaffold_17	7930764	7931327
Jeff_scaffold_18	149048	149428
Jeff_scaffold_18	182912	194502
Jeff_scaffold_18	3611473	3612256
Jeff_scaffold_19	2378243	2379789
Jeff_scaffold_19	2380492	2381412
Jeff_scaffold_19	3845687	3852190
Jeff_scaffold_19	3883633	3886785
Jeff_scaffold_19	3895701	3896261
Jeff_scaffold_19	3903801	3919541
Jeff_scaffold_19	3979625	3993992
Jeff_scaffold_19	4002338	4010795
Jeff_scaffold_19	4061586	4076943
Jeff_scaffold_20	59737	72649
Jeff_scaffold_20	127548	140334
Jeff_scaffold_20	144555	146360
Jeff_scaffold_20	197117	197480
Jeff_scaffold_20	199778	202130
Jeff_scaffold_20	258807	263564
Jeff_scaffold_20	327472	345148
Jeff_scaffold_20	363902	410209
Jeff_scaffold_20	1771961	1775339
Jeff_scaffold_20	2868326	2869317
Jeff_scaffold_21	2037204	2038219
Jeff_scaffold_21	3036832	3063032
Jeff_scaffold_21	3089685	3093519
Jeff_scaffold_21	3113200	3117884
Jeff_scaffold_21	3207533	3226501
Jeff_scaffold_21	3239347	3251118
Jeff_scaffold_21	3304765	3345028
Jeff_scaffold_21	3495299	3602052
Jeff_scaffold_21	3735366	3761591
Jeff_scaffold_21	3951524	3954358
Jeff_scaffold_21	3958549	3962852
Jeff_scaffold_21	4222253	4272105
Jeff_scaffold_21	4671319	4672604
Jeff_scaffold_21	6854631	6855669
Jeff_scaffold_23	991020	993421
Jeff_scaffold_39	433	224999
Jeff_scaffold_41	194400	195411
Jeff_scaffold_48	0	136844
Jeff_scaffold_53	0	63801
Jeff_scaffold_56	37	91280
Jeff_scaffold_61	1040	80510
Jeff_scaffold_72	191	54745
Jeff_scaffold_81	249	46463
Jeff_scaffold_82	0	46222
Jeff_scaffold_90	28448	40345
Jeff_scaffold_92	36258	37544
Jeff_scaffold_100	0	35999
Jeff_scaffold_107	1482	26384
Jeff_scaffold_146	268	25516
Jeff_scaffold_167	20291	21390
Jeff_scaffold_195	4	25000
Jeff_scaffold_213	7268	7815
Jeff_scaffold_218	95	20155
Jeff_scaffold_236	127	17819
Jeff_scaffold_252	5060	13055
Jeff_scaffold_258	0	14128
