# Supplementary material for: Chromosome-scale genome assemblies and annotations for Poales species Carex cristatella, Carex scoparia, Juncus effusus, and Juncus inflexus
Source: G3 (Bethesda). 2022 Aug 17;12(10):jkac211. doi: 10.1093/g3journal/jkac211 (PMC9526063; doi:10.1093/g3journal/jkac211)
Supplement: jkac211_Supplemental_File_S9 [file jkac211_supplemental_file_s9.txt]

track name="Jeff_JR3" description="Juncus effusus Satellite Repeat JR3"
Jeff_scaffold_1	4944719	4945665
Jeff_scaffold_1	9546828	9548357
Jeff_scaffold_1	9908161	9915715
Jeff_scaffold_1	9916488	9928396
Jeff_scaffold_1	9929025	9930018
Jeff_scaffold_1	9930039	9931511
Jeff_scaffold_1	10073312	10077054
Jeff_scaffold_1	11281492	11283054
Jeff_scaffold_2	9376008	9379182
Jeff_scaffold_2	9379386	9382321
Jeff_scaffold_2	9385836	9389589
Jeff_scaffold_2	9396095	9396969
Jeff_scaffold_2	9404216	9406415
Jeff_scaffold_2	9409699	9422718
Jeff_scaffold_2	9422737	9430957
Jeff_scaffold_2	9433863	9435541
Jeff_scaffold_3	4197663	4198769
Jeff_scaffold_3	4298724	4299967
Jeff_scaffold_3	4303152	4309812
Jeff_scaffold_3	4332514	4334505
Jeff_scaffold_3	4543903	4544931
Jeff_scaffold_3	4548830	4564130
Jeff_scaffold_3	4716955	4731299
Jeff_scaffold_3	4732162	4733061
Jeff_scaffold_3	4802153	4807061
Jeff_scaffold_3	4807183	4817835
Jeff_scaffold_3	4818305	4830678
Jeff_scaffold_3	4833776	4841857
Jeff_scaffold_3	4847200	4848395
Jeff_scaffold_3	4932339	4936266
Jeff_scaffold_3	4936268	4938419
Jeff_scaffold_3	4938421	4946729
Jeff_scaffold_3	6108157	6109078
Jeff_scaffold_3	6111102	6112671
Jeff_scaffold_4	1443634	1444571
Jeff_scaffold_4	4702119	4707829
Jeff_scaffold_4	4815605	4826312
Jeff_scaffold_4	5206276	5215714
Jeff_scaffold_4	5224195	5230825
Jeff_scaffold_4	5244924	5252277
Jeff_scaffold_4	5252610	5253864
Jeff_scaffold_4	5259181	5268437
Jeff_scaffold_4	5284625	5290509
Jeff_scaffold_4	5385295	5386293
Jeff_scaffold_4	6386236	6391582
Jeff_scaffold_5	465177	470170
Jeff_scaffold_5	478932	480135
Jeff_scaffold_5	481357	494599
Jeff_scaffold_5	543024	544056
Jeff_scaffold_5	555838	560375
Jeff_scaffold_5	568390	572550
Jeff_scaffold_5	572680	575190
Jeff_scaffold_5	575328	576324
Jeff_scaffold_5	591110	593850
Jeff_scaffold_5	745302	755953
Jeff_scaffold_5	1063168	1068066
Jeff_scaffold_5	1068336	1071239
Jeff_scaffold_5	1077524	1094118
Jeff_scaffold_5	1094333	1099154
Jeff_scaffold_5	1107559	1112152
Jeff_scaffold_5	1118063	1119139
Jeff_scaffold_5	1120344	1121988
Jeff_scaffold_5	1122352	1123721
Jeff_scaffold_5	1127990	1136547
Jeff_scaffold_5	1136661	1139325
Jeff_scaffold_5	2449373	2450742
Jeff_scaffold_6	3354302	3355209
Jeff_scaffold_6	3493401	3498566
Jeff_scaffold_6	3501976	3503199
Jeff_scaffold_6	3517485	3532438
Jeff_scaffold_6	3533073	3539255
Jeff_scaffold_6	3558431	3559432
Jeff_scaffold_6	3699246	3704883
Jeff_scaffold_6	3705184	3707028
Jeff_scaffold_6	3709050	3732949
Jeff_scaffold_6	3740971	3758442
Jeff_scaffold_6	3763820	3834153
Jeff_scaffold_6	3852274	3853193
Jeff_scaffold_6	3854890	3855831
Jeff_scaffold_6	3856288	3860260
Jeff_scaffold_6	3861809	3863370
Jeff_scaffold_6	4031385	4038500
Jeff_scaffold_6	4045193	4046988
Jeff_scaffold_6	4058020	4059882
Jeff_scaffold_6	4243125	4247522
Jeff_scaffold_6	4800259	4806514
Jeff_scaffold_7	29368	37558
Jeff_scaffold_7	40629	86851
Jeff_scaffold_7	229815	288889
Jeff_scaffold_7	376355	387581
Jeff_scaffold_7	507199	508648
Jeff_scaffold_7	513856	520291
Jeff_scaffold_7	629508	632668
Jeff_scaffold_7	660845	663852
Jeff_scaffold_7	3478151	3479130
Jeff_scaffold_8	647	1837
Jeff_scaffold_8	1387916	1394711
Jeff_scaffold_8	7329375	7335144
Jeff_scaffold_8	7336126	7341040
Jeff_scaffold_8	7343353	7347483
Jeff_scaffold_8	7347937	7353054
Jeff_scaffold_8	7353469	7358396
Jeff_scaffold_8	7478339	7486768
Jeff_scaffold_8	7516851	7526804
Jeff_scaffold_8	7527322	7528674
Jeff_scaffold_8	7531828	7545571
Jeff_scaffold_8	7548248	7553597
Jeff_scaffold_8	7642271	7643112
Jeff_scaffold_8	9361039	9364622
Jeff_scaffold_8	9383627	9432147
Jeff_scaffold_9	1356610	1358127
Jeff_scaffold_9	7600949	7602133
Jeff_scaffold_9	8535875	8544990
Jeff_scaffold_9	8933787	8958254
Jeff_scaffold_9	9137775	9140624
Jeff_scaffold_9	9140626	9142783
Jeff_scaffold_9	9142785	9144895
Jeff_scaffold_10	708453	710609
Jeff_scaffold_10	3534008	3535338
Jeff_scaffold_10	3620884	3625798
Jeff_scaffold_10	3626150	3630294
Jeff_scaffold_10	3632887	3646870
Jeff_scaffold_10	3646882	3648398
Jeff_scaffold_10	4197309	4197995
Jeff_scaffold_10	4318371	4339103
Jeff_scaffold_10	4344018	4355478
Jeff_scaffold_10	4381979	4386582
Jeff_scaffold_10	4386636	4438554
Jeff_scaffold_10	4446526	4447897
Jeff_scaffold_10	4455088	4457916
Jeff_scaffold_10	4462249	4464317
Jeff_scaffold_10	4479796	4481196
Jeff_scaffold_10	4481489	4548731
Jeff_scaffold_10	4550968	4592181
Jeff_scaffold_10	4593370	4594358
Jeff_scaffold_10	4595586	4601800
Jeff_scaffold_10	4608854	4616470
Jeff_scaffold_10	4617176	4623258
Jeff_scaffold_10	4623259	4624097
Jeff_scaffold_11	5386146	5388671
Jeff_scaffold_11	5389523	5394106
Jeff_scaffold_11	5457268	5462883
Jeff_scaffold_11	5464595	5465588
Jeff_scaffold_11	5487247	5488795
Jeff_scaffold_11	5493355	5495889
Jeff_scaffold_11	5495905	5502903
Jeff_scaffold_11	5521703	5525537
Jeff_scaffold_11	5526370	5527682
Jeff_scaffold_11	5528749	5531238
Jeff_scaffold_12	4052134	4053110
Jeff_scaffold_12	4195570	4197278
Jeff_scaffold_12	4568201	4618448
Jeff_scaffold_12	4618544	4712082
Jeff_scaffold_12	4877210	4880506
Jeff_scaffold_12	4940056	4944191
Jeff_scaffold_12	9124620	9129059
Jeff_scaffold_13	2296943	2309514
Jeff_scaffold_13	2309814	2313889
Jeff_scaffold_13	4967734	4968476
Jeff_scaffold_14	2935077	2936370
Jeff_scaffold_14	2938242	2942326
Jeff_scaffold_14	2972757	2973894
Jeff_scaffold_14	2974119	2975580
Jeff_scaffold_14	2975609	3060154
Jeff_scaffold_14	3279910	3281210
Jeff_scaffold_14	4243715	4253822
Jeff_scaffold_14	8911455	8914204
Jeff_scaffold_15	2852670	2853497
Jeff_scaffold_16	3530660	3533330
Jeff_scaffold_16	4779882	4781095
Jeff_scaffold_16	5428433	5461918
Jeff_scaffold_16	5462165	5463456
Jeff_scaffold_16	5568852	5570300
Jeff_scaffold_16	5570364	5584317
Jeff_scaffold_16	5584597	5587700
Jeff_scaffold_16	5611070	5620873
Jeff_scaffold_16	5651134	5662791
Jeff_scaffold_16	5698736	5723991
Jeff_scaffold_16	5814484	5818755
Jeff_scaffold_17	133191	135095
Jeff_scaffold_17	412998	414214
Jeff_scaffold_17	1087073	1088816
Jeff_scaffold_17	3126761	3136880
Jeff_scaffold_17	3380719	3390367
Jeff_scaffold_17	3402458	3404331
Jeff_scaffold_17	3405305	3406549
Jeff_scaffold_17	3407354	3409425
Jeff_scaffold_17	3410025	3411307
Jeff_scaffold_17	3644992	3647914
Jeff_scaffold_17	3681800	3686729
Jeff_scaffold_17	3687379	3736201
Jeff_scaffold_17	3740031	3744288
Jeff_scaffold_17	3745347	3747009
Jeff_scaffold_17	3747766	3749832
Jeff_scaffold_17	3749859	3760893
Jeff_scaffold_17	3760921	3763703
Jeff_scaffold_17	4011845	4016294
Jeff_scaffold_17	4017570	4020171
Jeff_scaffold_17	4079903	4081237
Jeff_scaffold_17	4097056	4098482
Jeff_scaffold_17	4099281	4101660
Jeff_scaffold_17	4101666	4105293
Jeff_scaffold_17	4316955	4319113
Jeff_scaffold_17	4613383	4623743
Jeff_scaffold_17	7992663	7998570
Jeff_scaffold_17	8038267	8039260
Jeff_scaffold_17	8040130	8042248
Jeff_scaffold_18	3192601	3194444
Jeff_scaffold_18	6004445	6006204
Jeff_scaffold_18	6006302	6008327
Jeff_scaffold_18	6342039	6344462
Jeff_scaffold_18	8301310	8303786
Jeff_scaffold_19	1295014	1295702
Jeff_scaffold_19	3688236	3689288
Jeff_scaffold_19	3828414	3845768
Jeff_scaffold_19	3896258	3903808
Jeff_scaffold_19	3923307	3926159
Jeff_scaffold_19	3929944	3931742
Jeff_scaffold_19	3931826	3933428
Jeff_scaffold_19	3933430	3935168
Jeff_scaffold_19	4010799	4017714
Jeff_scaffold_19	4027305	4034579
Jeff_scaffold_19	4048789	4057625
Jeff_scaffold_19	4057925	4061530
Jeff_scaffold_20	106381	108359
Jeff_scaffold_20	111410	172621
Jeff_scaffold_20	173909	179855
Jeff_scaffold_20	185226	190055
Jeff_scaffold_20	190093	192791
Jeff_scaffold_20	193410	197119
Jeff_scaffold_20	197417	198602
Jeff_scaffold_20	203094	205369
Jeff_scaffold_20	207248	208348
Jeff_scaffold_20	209366	232845
Jeff_scaffold_20	233764	235567
Jeff_scaffold_20	256361	289377
Jeff_scaffold_20	319514	363102
Jeff_scaffold_20	560781	561909
Jeff_scaffold_20	564026	571263
Jeff_scaffold_20	571636	575404
Jeff_scaffold_20	575729	580522
Jeff_scaffold_20	583661	585085
Jeff_scaffold_20	594330	600683
Jeff_scaffold_20	609286	611108
Jeff_scaffold_20	611408	612207
Jeff_scaffold_20	647105	650678
Jeff_scaffold_20	655203	656104
Jeff_scaffold_20	659721	662690
Jeff_scaffold_20	663926	665983
Jeff_scaffold_20	677918	704030
Jeff_scaffold_20	812053	816393
Jeff_scaffold_20	825776	836459
Jeff_scaffold_20	850611	852679
Jeff_scaffold_20	852839	855838
Jeff_scaffold_20	7910829	7911820
Jeff_scaffold_21	3053979	3058583
Jeff_scaffold_21	3084242	3088634
Jeff_scaffold_21	3096927	3108042
Jeff_scaffold_21	3203528	3204400
Jeff_scaffold_21	3251024	3255247
Jeff_scaffold_21	3255578	3258487
Jeff_scaffold_21	3267868	3269614
Jeff_scaffold_21	3275002	3276525
Jeff_scaffold_21	3277895	3279810
Jeff_scaffold_21	3288545	3289952
Jeff_scaffold_21	3292676	3295071
Jeff_scaffold_21	3295639	3303913
Jeff_scaffold_21	3315810	3320476
Jeff_scaffold_21	3943938	3946688
Jeff_scaffold_21	3947710	3951539
Jeff_scaffold_21	7738286	7739547
Jeff_scaffold_21	7739902	7753133
Jeff_scaffold_29	229981	232849
Jeff_scaffold_33	13012	16181
Jeff_scaffold_33	26899	37310
Jeff_scaffold_33	37830	39367
Jeff_scaffold_33	50080	53994
Jeff_scaffold_33	54331	55113
Jeff_scaffold_33	59708	71281
Jeff_scaffold_33	82008	85921
Jeff_scaffold_33	86244	87042
Jeff_scaffold_33	91641	105399
Jeff_scaffold_40	0	174991
Jeff_scaffold_40	175663	179611
Jeff_scaffold_41	134818	142037
Jeff_scaffold_90	11220	12183
Jeff_scaffold_92	2438	36289
Jeff_scaffold_95	14600	23303
Jeff_scaffold_142	1414	5348
Jeff_scaffold_142	5676	11098
Jeff_scaffold_142	11922	13571
Jeff_scaffold_142	19855	26099
Jeff_scaffold_167	14090	18114
Jeff_scaffold_186	19616	25000
Jeff_scaffold_199	3669	4895
Jeff_scaffold_199	6779	7699
Jeff_scaffold_207	1800	4805
Jeff_scaffold_224	642	2378
Jeff_scaffold_241	0	3904
Jeff_scaffold_254	2379	4966
Jeff_scaffold_278	1	3298
Jeff_scaffold_288	0	4343
Jeff_scaffold_330	0	1028
Jeff_scaffold_539	0	8289
