# Supplementary material for: Chromosome-scale genome assemblies and annotations for Poales species Carex cristatella, Carex scoparia, Juncus effusus, and Juncus inflexus
Source: G3 (Bethesda). 2022 Aug 17;12(10):jkac211. doi: 10.1093/g3journal/jkac211 (PMC9526063; doi:10.1093/g3journal/jkac211)
Supplement: jkac211_Supplemental_File_S10 [file jkac211_supplemental_file_s10.txt]

track name="Jinf_JR1" description="Juncus inflexus Satellite Repeat JR1"
Jinf_scaffold_1	1	7676
Jinf_scaffold_1	169072	173441
Jinf_scaffold_1	4818106	4819490
Jinf_scaffold_1	4869131	4869465
Jinf_scaffold_1	4873103	4878159
Jinf_scaffold_1	4885612	4891848
Jinf_scaffold_1	4892148	4893458
Jinf_scaffold_1	12368752	12369224
Jinf_scaffold_1	12974893	12975255
Jinf_scaffold_2	149764	150565
Jinf_scaffold_2	2191597	2192008
Jinf_scaffold_2	5033692	5034711
Jinf_scaffold_2	9123379	9123800
Jinf_scaffold_2	11779018	11781327
Jinf_scaffold_2	15340708	15344068
Jinf_scaffold_3	116967	741686
Jinf_scaffold_3	792262	804856
Jinf_scaffold_3	1932808	1935048
Jinf_scaffold_3	2335113	2336720
Jinf_scaffold_3	9120299	9121365
Jinf_scaffold_3	9462916	9473292
Jinf_scaffold_3	9480871	9482535
Jinf_scaffold_3	10563590	10564413
Jinf_scaffold_3	12506579	12507253
Jinf_scaffold_3	14469928	14471096
Jinf_scaffold_3	14471258	14478833
Jinf_scaffold_3	14573303	14578760
Jinf_scaffold_3	14593315	15401878
Jinf_scaffold_3	15402178	15403132
Jinf_scaffold_4	0	765
Jinf_scaffold_4	10524	11213
Jinf_scaffold_4	12906	78419
Jinf_scaffold_4	84325	86442
Jinf_scaffold_4	112995	141471
Jinf_scaffold_4	166979	221871
Jinf_scaffold_4	452279	453391
Jinf_scaffold_4	612010	613225
Jinf_scaffold_4	9881018	9882680
Jinf_scaffold_4	10907948	10909021
Jinf_scaffold_4	11878503	11881314
Jinf_scaffold_4	12035680	12155178
Jinf_scaffold_4	12171614	12171963
Jinf_scaffold_4	12172352	12173065
Jinf_scaffold_4	12183830	12187707
Jinf_scaffold_4	12189303	12200905
Jinf_scaffold_4	13101362	13111161
Jinf_scaffold_4	13177902	13200752
Jinf_scaffold_4	13212609	13214549
Jinf_scaffold_4	13214555	13214888
Jinf_scaffold_4	13425446	13425895
Jinf_scaffold_4	13830171	13834859
Jinf_scaffold_4	13871642	13872224
Jinf_scaffold_4	13872622	13937391
Jinf_scaffold_4	14477066	14487422
Jinf_scaffold_5	3065760	3066788
Jinf_scaffold_5	6429423	6430377
Jinf_scaffold_5	8591808	8592347
Jinf_scaffold_5	8971078	8971748
Jinf_scaffold_6	6278355	6382884
Jinf_scaffold_6	6706597	6764209
Jinf_scaffold_6	7225442	7274734
Jinf_scaffold_6	7330224	7346439
Jinf_scaffold_6	8936911	8937347
Jinf_scaffold_6	9302339	9302779
Jinf_scaffold_6	13786357	13865605
Jinf_scaffold_7	696623	697081
Jinf_scaffold_7	1061829	1062230
Jinf_scaffold_7	1865462	1866502
Jinf_scaffold_7	1889668	1890094
Jinf_scaffold_7	3786247	3786985
Jinf_scaffold_7	4878397	4878742
Jinf_scaffold_7	5036539	6701332
Jinf_scaffold_7	8032655	8033098
Jinf_scaffold_7	8734062	8734607
Jinf_scaffold_7	9611045	9613899
Jinf_scaffold_8	0	242345
Jinf_scaffold_8	242533	315141
Jinf_scaffold_8	439733	448980
Jinf_scaffold_8	488689	488986
Jinf_scaffold_8	638533	640357
Jinf_scaffold_8	669219	775617
Jinf_scaffold_8	1100936	1106612
Jinf_scaffold_8	2989761	2991724
Jinf_scaffold_8	3000023	3046142
Jinf_scaffold_8	3046188	3046857
Jinf_scaffold_8	3301400	3301853
Jinf_scaffold_8	3323766	3324797
Jinf_scaffold_8	3598452	3599914
Jinf_scaffold_8	5622180	5624369
Jinf_scaffold_9	1660213	1660688
Jinf_scaffold_9	4059910	4060349
Jinf_scaffold_9	5090795	5095157
Jinf_scaffold_9	5102220	5103602
Jinf_scaffold_9	5267162	5277860
Jinf_scaffold_9	12457513	12458348
Jinf_scaffold_10	67677	70678
Jinf_scaffold_10	3884690	3885196
Jinf_scaffold_10	5948045	5949262
Jinf_scaffold_10	7375605	7376524
Jinf_scaffold_10	9844842	9845330
Jinf_scaffold_10	9845331	9846194
Jinf_scaffold_10	10129947	10192653
Jinf_scaffold_10	10422172	10433485
Jinf_scaffold_10	11565082	11572665
Jinf_scaffold_10	11601199	11602313
Jinf_scaffold_10	11622954	11633926
Jinf_scaffold_10	11633936	11652032
Jinf_scaffold_10	11764403	12068067
Jinf_scaffold_10	12068651	12069472
Jinf_scaffold_10	12073617	12074027
Jinf_scaffold_10	12216567	12232115
Jinf_scaffold_10	12380869	12383569
Jinf_scaffold_11	6533393	6536167
Jinf_scaffold_11	6679809	6680257
Jinf_scaffold_12	2575149	2575667
Jinf_scaffold_12	2790051	2790451
Jinf_scaffold_12	5905930	5906904
Jinf_scaffold_12	9001144	9014522
Jinf_scaffold_12	10637506	10638011
Jinf_scaffold_13	1447359	1447697
Jinf_scaffold_13	3359630	3360335
Jinf_scaffold_13	4155940	4160538
Jinf_scaffold_13	4463628	4465647
Jinf_scaffold_13	4485676	4491922
Jinf_scaffold_13	4505026	4506883
Jinf_scaffold_13	4520274	4524037
Jinf_scaffold_13	4721434	4721993
Jinf_scaffold_13	5036672	5037110
Jinf_scaffold_14	3828957	3831090
Jinf_scaffold_14	5212910	5215607
Jinf_scaffold_14	7004326	7020966
Jinf_scaffold_14	7206038	7221406
Jinf_scaffold_14	7926688	7927389
Jinf_scaffold_14	7928491	7929455
Jinf_scaffold_14	9818087	9824491
Jinf_scaffold_15	1551454	1570913
Jinf_scaffold_15	4419526	4419919
Jinf_scaffold_15	4554124	4555025
Jinf_scaffold_15	5083888	5091079
Jinf_scaffold_15	5186651	5208295
Jinf_scaffold_15	5440695	5460577
Jinf_scaffold_15	5978180	5978689
Jinf_scaffold_15	6712051	6714545
Jinf_scaffold_16	410008	411090
Jinf_scaffold_16	433123	433527
Jinf_scaffold_16	1123693	1125482
Jinf_scaffold_16	1131968	1132729
Jinf_scaffold_16	1838413	1838825
Jinf_scaffold_16	9981077	9981827
Jinf_scaffold_16	10060699	10067603
Jinf_scaffold_16	10067903	10236803
Jinf_scaffold_16	10242327	10248035
Jinf_scaffold_16	10248043	10265991
Jinf_scaffold_16	10381512	10385496
Jinf_scaffold_16	10450346	10455512
Jinf_scaffold_16	10470696	10490362
Jinf_scaffold_16	10632350	10632839
Jinf_scaffold_16	10633169	10633587
Jinf_scaffold_16	10636473	10644640
Jinf_scaffold_16	10760027	10760760
Jinf_scaffold_16	10760976	10828409
Jinf_scaffold_16	10835032	10845238
Jinf_scaffold_16	10874904	10878698
Jinf_scaffold_16	10884663	10886548
Jinf_scaffold_16	11151252	11152954
Jinf_scaffold_16	11153021	11171424
Jinf_scaffold_16	11171464	11325489
Jinf_scaffold_17	0	65843
Jinf_scaffold_17	132001	140348
Jinf_scaffold_17	140374	140796
Jinf_scaffold_17	140835	143085
Jinf_scaffold_17	357720	358819
Jinf_scaffold_17	463290	488745
Jinf_scaffold_17	2430715	2431688
Jinf_scaffold_17	2531276	2533747
Jinf_scaffold_17	3620090	3621149
Jinf_scaffold_17	3757131	3758385
Jinf_scaffold_17	10084640	10088677
Jinf_scaffold_17	10091929	10094973
Jinf_scaffold_17	10385755	10386142
Jinf_scaffold_17	10818132	10839377
Jinf_scaffold_17	10854252	10868788
Jinf_scaffold_17	10890764	10893962
Jinf_scaffold_17	10905276	10923048
Jinf_scaffold_17	10950807	10951414
Jinf_scaffold_17	10956578	10966182
Jinf_scaffold_17	11000751	11001379
Jinf_scaffold_17	11119061	11155977
Jinf_scaffold_18	26241	27221
Jinf_scaffold_18	3938175	3939065
Jinf_scaffold_18	6257730	6258525
Jinf_scaffold_19	2149741	2150593
Jinf_scaffold_19	3071980	3073189
Jinf_scaffold_19	5590792	5599521
Jinf_scaffold_19	9572158	9574668
Jinf_scaffold_20	1752487	1752821
Jinf_scaffold_20	3236090	3238147
Jinf_scaffold_20	6232418	6299820
Jinf_scaffold_20	7271756	8700204
Jinf_scaffold_20	9390715	9469317
Jinf_scaffold_20	9527970	9542652
Jinf_scaffold_20	9547051	9547606
Jinf_scaffold_20	9547639	9550092
Jinf_scaffold_20	9579604	9585330
Jinf_scaffold_20	9586946	9588045
Jinf_scaffold_20	10085635	10102298
Jinf_scaffold_20	10102433	10105754
Jinf_scaffold_20	10266699	10268059
Jinf_scaffold_21	4202108	4202777
Jinf_scaffold_21	4209458	4214254
Jinf_scaffold_21	4241257	4265075
Jinf_scaffold_21	4409862	4410149
Jinf_scaffold_21	4413613	4417592
Jinf_scaffold_21	4418427	4418722
Jinf_scaffold_21	4432582	4439793
Jinf_scaffold_21	4449429	4450847
Jinf_scaffold_21	4461553	4535315
Jinf_scaffold_21	5009062	5009711
