# Supplementary material for: Chromosome-scale genome assemblies and annotations for Poales species Carex cristatella, Carex scoparia, Juncus effusus, and Juncus inflexus
Source: G3 (Bethesda). 2022 Aug 17;12(10):jkac211. doi: 10.1093/g3journal/jkac211 (PMC9526063; doi:10.1093/g3journal/jkac211)
Supplement: jkac211_Supplemental_File_S11 [file jkac211_supplemental_file_s11.txt]

track name="Jinf_JR2" description="Juncus inflexus Satellite Repeat JR2"
Jinf_scaffold_2	2826417	2826837
Jinf_scaffold_2	6527614	6528670
Jinf_scaffold_2	8047319	8049533
Jinf_scaffold_2	11064570	11074583
Jinf_scaffold_2	11141311	11200006
Jinf_scaffold_2	11242276	11285215
Jinf_scaffold_3	13353371	13354854
Jinf_scaffold_4	7690265	7696135
Jinf_scaffold_4	8750182	8756133
Jinf_scaffold_4	12685266	12687799
Jinf_scaffold_5	5890551	5896318
Jinf_scaffold_5	5993792	5994219
Jinf_scaffold_5	6282610	6283304
Jinf_scaffold_5	6283437	6322217
Jinf_scaffold_5	6377240	6387141
Jinf_scaffold_5	6421156	6423952
Jinf_scaffold_5	6434204	6434879
Jinf_scaffold_5	7361097	7363468
Jinf_scaffold_5	7947123	7964904
Jinf_scaffold_5	8009294	8024207
Jinf_scaffold_5	11149873	11151806
Jinf_scaffold_7	6169414	6170578
Jinf_scaffold_8	5859134	5862517
Jinf_scaffold_9	4624087	4624886
Jinf_scaffold_9	5217093	5252960
Jinf_scaffold_9	5262747	5263364
Jinf_scaffold_9	5384292	5507461
Jinf_scaffold_9	5640865	5661613
Jinf_scaffold_9	5768920	5960751
Jinf_scaffold_9	7234703	7236847
Jinf_scaffold_10	7684320	7694733
Jinf_scaffold_10	7703687	7708299
Jinf_scaffold_10	7714827	7722218
Jinf_scaffold_10	9025113	9025768
Jinf_scaffold_10	9031387	9034064
Jinf_scaffold_10	9729335	9758187
Jinf_scaffold_11	6800150	6801355
Jinf_scaffold_11	8259090	8307961
Jinf_scaffold_11	8448240	8468402
Jinf_scaffold_11	8520513	8537071
Jinf_scaffold_11	8568918	8605674
Jinf_scaffold_11	8651567	8693630
Jinf_scaffold_11	8696560	8697069
Jinf_scaffold_11	8701104	8703434
Jinf_scaffold_11	8732310	8748892
Jinf_scaffold_11	8758032	8766020
Jinf_scaffold_11	8772784	8774879
Jinf_scaffold_11	8969249	9066999
Jinf_scaffold_11	9256047	9261127
Jinf_scaffold_11	9264169	9265036
Jinf_scaffold_11	9278735	9308117
Jinf_scaffold_12	5945490	5955910
Jinf_scaffold_12	5984955	5986063
Jinf_scaffold_12	6168416	6169757
Jinf_scaffold_12	6276155	6367939
Jinf_scaffold_12	6404958	6411020
Jinf_scaffold_12	6432042	6441123
Jinf_scaffold_12	6508080	6537344
Jinf_scaffold_12	6587424	6705222
Jinf_scaffold_12	6762851	6782887
Jinf_scaffold_12	6800021	6826540
Jinf_scaffold_12	6850942	6853757
Jinf_scaffold_12	6871302	6875562
Jinf_scaffold_12	6882171	6886291
Jinf_scaffold_12	6889887	6893734
Jinf_scaffold_12	6905785	6932019
Jinf_scaffold_12	7159589	7160028
Jinf_scaffold_12	8138806	8140156
Jinf_scaffold_12	8629597	8632455
Jinf_scaffold_12	8982913	8987120
Jinf_scaffold_12	8997888	9001260
Jinf_scaffold_14	6353224	6354035
Jinf_scaffold_14	6941320	6943662
Jinf_scaffold_14	6971981	6974273
Jinf_scaffold_14	6997440	6998392
Jinf_scaffold_14	7036077	7084005
Jinf_scaffold_14	7174551	7176065
Jinf_scaffold_14	7176492	7182205
Jinf_scaffold_14	7188852	7189909
Jinf_scaffold_14	7233978	7238741
Jinf_scaffold_14	7273157	7302588
Jinf_scaffold_14	7316801	7318283
Jinf_scaffold_14	7535318	7550203
Jinf_scaffold_14	7634978	7642480
Jinf_scaffold_14	7662827	7663782
Jinf_scaffold_14	7667629	7668884
Jinf_scaffold_14	7755904	7758389
Jinf_scaffold_14	7884939	7891422
Jinf_scaffold_14	7903925	7904841
Jinf_scaffold_14	7924383	7932861
Jinf_scaffold_15	7704260	7708098
Jinf_scaffold_15	11792124	11795009
Jinf_scaffold_17	9384388	9384958
Jinf_scaffold_17	9521940	9522865
Jinf_scaffold_18	3259036	3274130
Jinf_scaffold_18	3279473	3282346
Jinf_scaffold_18	4083173	4088213
Jinf_scaffold_18	4102881	4130684
Jinf_scaffold_18	4553089	4556382
Jinf_scaffold_18	4603360	4615115
Jinf_scaffold_18	4639169	4641630
Jinf_scaffold_18	4661527	4757620
Jinf_scaffold_18	5036154	5156380
Jinf_scaffold_18	5170467	5176352
Jinf_scaffold_18	6180179	6180886
Jinf_scaffold_18	7437591	7482432
Jinf_scaffold_19	5079893	5107393
Jinf_scaffold_19	5238230	5239430
Jinf_scaffold_19	5258598	5261720
Jinf_scaffold_20	9374087	9375770
Jinf_scaffold_21	4788648	4884986
Jinf_scaffold_21	4936119	4955126
Jinf_scaffold_21	5263768	5428654
Jinf_scaffold_21	7565063	7566805
