# Supplementary material for: Chromosome-scale genome assemblies and annotations for Poales species Carex cristatella, Carex scoparia, Juncus effusus, and Juncus inflexus
Source: G3 (Bethesda). 2022 Aug 17;12(10):jkac211. doi: 10.1093/g3journal/jkac211 (PMC9526063; doi:10.1093/g3journal/jkac211)
Supplement: jkac211_Supplemental_File_S12 [file jkac211_supplemental_file_s12.txt]

track name="Jinf_JR3" description="Juncus inflexus Satellite Repeat JR3"
Jinf_scaffold_1	464482	465244
Jinf_scaffold_1	521924	522719
Jinf_scaffold_1	11831870	11844478
Jinf_scaffold_1	17244024	17245739
Jinf_scaffold_2	18856	42284
Jinf_scaffold_3	0	115781
Jinf_scaffold_3	7948862	8012659
Jinf_scaffold_4	6155170	6156189
Jinf_scaffold_4	11803285	11805074
Jinf_scaffold_6	0	21123
Jinf_scaffold_6	22402	33103
Jinf_scaffold_6	13770582	13777337
Jinf_scaffold_7	3437294	3440375
Jinf_scaffold_9	4363958	4370611
Jinf_scaffold_9	4388945	4400779
Jinf_scaffold_9	4401526	4403035
Jinf_scaffold_9	4403510	4405541
Jinf_scaffold_9	12536417	12538725
Jinf_scaffold_9	12539263	12615778
Jinf_scaffold_9	12616380	12683894
Jinf_scaffold_9	12684642	12698642
Jinf_scaffold_11	1925	10002
Jinf_scaffold_11	10029	12652
Jinf_scaffold_11	13015	17431
Jinf_scaffold_11	17432	20412
Jinf_scaffold_11	20413	21538
Jinf_scaffold_11	23784	25233
Jinf_scaffold_11	2358586	2404544
Jinf_scaffold_11	3536123	3537071
Jinf_scaffold_12	12299437	12300407
Jinf_scaffold_12	12301440	12329946
Jinf_scaffold_14	3866926	3868066
Jinf_scaffold_14	11873444	11885678
Jinf_scaffold_15	11824924	11889599
Jinf_scaffold_16	5204312	5208389
Jinf_scaffold_17	6690894	6780439
Jinf_scaffold_17	7457623	7458930
