# Supplementary material for: Chromosome-scale genome assemblies and annotations for Poales species Carex cristatella, Carex scoparia, Juncus effusus, and Juncus inflexus
Source: G3 (Bethesda). 2022 Aug 17;12(10):jkac211. doi: 10.1093/g3journal/jkac211 (PMC9526063; doi:10.1093/g3journal/jkac211)
Supplement: jkac211_Supplemental_Tables [file jkac211_supplemental_tables.xlsx]

## Sheet: Supplementary Table S1
Supplementary Table S1. Barcode, accession and digital image URLs for voucher specimens deposited at the Michigan State University Herbarium.
Barcode	Herbarium Accession #	Scientific Name	Research ID	URL
MSC0279971	409444	Carex scoparia	KC2020_001	https://midwestherbaria.org/portal/collections/individual/index.php?occid=29043609
MSC0279970	409445	Carex scoparia	KC2020_002	https://midwestherbaria.org/portal/collections/individual/index.php?occid=29043610
MSC0279969	409446	Carex scoparia	KC2020_003	https://midwestherbaria.org/portal/collections/individual/index.php?occid=29043611
MSC0279968	409447	Carex scoparia	KC2020_004	https://midwestherbaria.org/portal/collections/individual/index.php?occid=29043612
MSC0279967	409448	Carex cristatella	KC2020_006	https://midwestherbaria.org/portal/collections/individual/index.php?occid=29043613
MSC0279966	409449	Carex cristatella	KC2020_007	https://midwestherbaria.org/portal/collections/individual/index.php?occid=29043614
MSC0279965	409450	Carex cristatella	KC2020_008	https://midwestherbaria.org/portal/collections/individual/index.php?occid=29043615
MSC0279964	409451	Carex cristatella	KC2020_009	https://midwestherbaria.org/portal/collections/individual/index.php?occid=29043616
MSC0279963	409452	Carex cristatella	KC2020_010	https://midwestherbaria.org/portal/collections/individual/index.php?occid=29043617
MSC0279962	409453	Juncus effusus	Jeff_001	https://midwestherbaria.org/portal/collections/individual/index.php?occid=29043618
MSC0279961	409454	Juncus effusus	Jeff_001	https://midwestherbaria.org/portal/collections/individual/index.php?occid=29043619
MSC0279960	409455	Juncus effusus	Jeff_001	https://midwestherbaria.org/portal/collections/individual/index.php?occid=29043620
MSC0279959	409456	Juncus inflexus	Jinf_001	https://midwestherbaria.org/portal/collections/individual/index.php?occid=29043621
MSC0279958	409457	Juncus inflexus	Jinf_001	https://midwestherbaria.org/portal/collections/individual/index.php?occid=29043622
MSC0279957	409458	Juncus inflexus	Jinf_001	https://midwestherbaria.org/portal/collections/individual/index.php?occid=29043623

## Sheet: Supplementary Table S2
Supplementary Table S2. Summary of Nanopore raw genomic DNA reads after filtering for quality and length.
	C. cristatella	C. scoparia	J. effusus	J. inflexus
Mean read length	11475	13872	11911	13740
Number of reads	2890517	2707109	2960380	2735792
Read length N50	30597	28715	21529	24397
Total bases	33169795111	37552980321	35261850229	37591299287
Approximante genome coverage	110x	126x	157x	140x

## Sheet: Supplementary Table S3
Supplementary Table S3. Mapping rates of Illumina paired end reads to the C. cristatella, C. scoparia, J. effusus and J. inflexus genome assemblies.
Species	Overall Mapping Rate	Properly Paired Mapping Rate
C. cristatella	0.9764	0.9331
C. scoparia	0.9725	0.9289
J. effusus	0.9727	0.9276
J, inflexus	0.9894	0.9485

## Sheet: Supplemental Table S4
Supplementary Table S4. Gene space completeness of the genome assemblies of Carex and Juncus as determined by BUSCO using the Poales_db10 database (n = 4896).
Classification	C. cristatella	C. scoparia	J. effusus	J. inflexus
Complete (C)	0.744	0.741	0.726	0.725
Complete and single-copy (S)	0.682	0.679	0.675	0.674
Complete and duplicated (D)	0.062	0.062	0.051	0.051
Fragmented (F)	0.027	0.028	0.031	0.029
Missing (M)	0.229	0.231	0.243	0.246

## Sheet: Supplementary Table S5
Supplementary Table S5. High-confidence + low-confidence tRNA set. tRNAs for Carex, Juncus, rice and sorghum include high- and low-confidence tRNAs while tRNAs for pineapple and banana only include high-confidence tRNAs. Rows shaded in grey are those tRNA genes not found in the tRNA gene set.
Amino Acid	Anti-codon	Co-don	C. cristatella			C. scoparia			J. inflexus			J. effusus			Oryza sativa			Sorghum bicolor			Ananas comosus			Musa balbisiana
			Total No.		Unique	Total No.		Unique	Total No.		Unique	Total No.		Unique	Total No.		Unique	Total No.		Unique	Total No.		Unique	Total No.		Unique
Ala	AGC	GCT	26	12	1	25	12	1	23	12	5	22	11	4	41	20	4	39	18	4	26	12	2	73	34	16
	GGC	GCC		0	0		0	0		0	0		0	0		0	0		0	0		0	0		0	0
	CGC	GCG		5	2		5	2		5	3		5	2		11	3		11	2		7	2		12	3
	TGC	GCA		9	3		8	3		6	4		6	4		10	1		10	2		7	3		27	22
Arg	ACG	CGT	27	7	2	27	7	2	27	10	5	24	7	4	46	20	5	39	13	3	25	6	2	43	9	4
	CCG	CGG		4	2		4	2		3	2		3	2		7	4		7	3		5	2		7	4
	CCT	AGG		7	3		7	3		5	4		5	4		8	2		9	2		6	2		10	1
	GCG	CGC		0	0		0	0		0	0		0	0		0	0		0	0		0	0		0	0
	TCG	CGA		3	1		3	1		3	2		3	3		4	2		4	1		3	1		7	2
	TCT	AGA		6	3		6	3		6	3		6	3		7	3		6	4		5	3		10	4
Asn	GTT	AAC	14	14	6	13	13	5	16	16	7	11	11	4	27	27	11	15	15	7	15	15	9	24	24	6
	ATT	AAT		0	0		0	0		0	0		0	0		0	0		0	0		0	0		0	0
Asp	GTC	GAC	17	17	4	17	17	5	14	14	2	15	15	2	24	24	6	23	23	3	12	12	7	32	32	7
	ATC	GAT		0	0		0	0		0	0		0	0		0	0		0	0		0	0		0	0
Cys	GCA	TGC	8	8	4	8	8	4	9	9	5	9	9	4	12	12	6	11	11	6	8	8	5	14	14	7
	ACA	TGT		0	0		0	0		0	0		0	0		0	0		0	0		0	0		0	0
Gln	CTG	CAG	14	7	3	13	6	3	10	5	3	11	6	4	23	10	7	22	12	7	14	8	5	23	16	6
	TTG	CAA		7	7		7	7		5	3		5	3		13	7		10	7		6	3		7	5
Glu	CTC	GAG	25	13	2	24	13	3	23	12	3	24	12	3	37	26	11	34	24	6	21	14	9	40	24	7
	TTC	GAA		12	6		11	6		11	5		12	4		11	5		10	2		7	3		16	5
Gly	CCC	GGG	33	6	1	32	6	1	26	5	1	26	5	1	40	9	5	38	6	2	24	6	1	70	9	4
	ACC	GGT		0	0		0	0		0	0		0	0		0	0		0	0		0	0		0	0
	GCC	GGC		18	3		18	3		13	2		14	3		21	5		22	4		11	1		37	7
	TCC	GGA		9	2		8	1		8	3		7	2		10	5		10	3		7	4		24	11
His	GTG	CAC	18	15	11	18	15	11	16	16	3	10	10	3	17	17	3	12	12	7	8	8	4	11	11	5
	ATG	CAT		3	3		3	3		0	0		0	0		0	0		0	0		0	0		0	0
Ile	AAT	ATT	17	13	4	16	12	3	16	11	2	16	11	2	22	17	3	22	17	3	17	13	8	36	31	10
	GAT	ATC		0	0		0	0		1	1		1	1		0	0		0	0		0	0		0	0
	TAT	ATA		4	2		4	2		4	1		4	1		5	3		5	4		4	2		5	4
iMet	CAT	ATG	10	10	3	9	9	4	6	6	3	7	7	3	11	11	2	10	10	4	8	8	2	19	19	5
Leu	AAG	CTT	38	12	4	39	14	5	32	10	4	30	9	3	42	16	5	41	14	3	29	11	3	71	26	7
	CAA	TTG		6	4		6	4		9	5		8	5		8	1		7	3		6	4		12	7
	CAG	CTG		4	1		4	1		4	3		4	3		8	1		10	3		3	2		10	2
	TAA	TTA		6	5		6	5		4	2		4	2		4	3		4	4		4	4		6	2
	GAG	CTC		0	0		0	0		0	0		0	0		0	0		0	0		0	0		0	0
	TAG	CTA		10	3		9	3		5	3		5	3		6	3		6	3		5	2		17	3
Lys	CTT	AAG	22	13	2	23	14	2	18	10	1	20	10	2	29	19	4	26	18	2	19	9	4	35	20	3
	TTT	AAA		9	6		9	6		8	3		10	5		10	6		8	5		10	5		15	4
Met	CAT	ATG	12	12	9	12	12	9	17	17	7	15	15	8	22	22	11	18	18	16	10	10	8	21	21	18
Phe	GAA	TTC	10	10	1	11	11	1	10	10	1	10	10	1	19	19	5	17	17	4	9	9	2	22	22	4
	AAA	TTT		0	0		0	0		0	0		0	0		0	0		0	0		0	0		0	0
Pro	AGG	CCT	22	9	1	22	9	1	17	7	2	17	7	1	29	14	4	26	11	3	22	11	1	38	16	2
	CGG	CCG		4	1		4	1		4	2		4	2		8	5		7	3		6	2		9	3
	GGG	CCC		1	1		1	1		0	0		0	0		0	0		0	0		0	0		0	0
	TGG	CCA		8	3		8	3		6	3		6	3		7	4		8	2		5	4		13	6
Ser	AGA	TCT	26	8	2	28	8	3	36	7	5	25	7	6	40	10	3	33	10	2	25	7	6	43	15	6
	GGA	TCC		0	0		0	0		0	0		0	0		0	0		0	0		0	0		0	0
	CGA	TCG		4	3		4	3		3	2		3	2		6	3		6	2		4	2		7	4
	GCT	AGC		8	3		10	5		20	15		9	6		16	3		10	3		11	2		14	3
	ACT	AGT		0	0		0	0		0	0		0	0		0	0		0	0		0	0		0	0
	TGA	TCA		6	2		6	3		6	4		6	4		8	4		7	4		3	2		7	2
Thr	AGT	ACT	25	15	6	25	15	7	21	10	6	20	10	6	30	11	3	24	12	6	20	7	4	62	16	7
	GGT	ACC		0	0		0	0		2	1		2	1		0	0		0	0		0	0		0	0
	CGT	ACG		3	2		3	2		3	2		3	2		5	2		6	3		5	1		7	2
	TGT	ACA		7	5		7	4		6	2		5	2		14	5		6	2		8	4		39	3
Trp	CCA	TGG	8	8	1	8	8	1	7	7	1	7	7	1	13	13	4	11	11	1	9	9	3	18	18	4
Tyr	GTA	TAC	9	9	8	9	9	8	10	10	9	12	12	10	15	15	13	12	12	12	11	11	9	15	15	14
	ATA	TAT		0	0		0	0		0	0		0	0		0	0		0	0		0	0		0	0
Val	AAC	GTT	23	9	3	23	9	2	18	8	2	19	8	2	31	17	6	30	16	6	18	9	2	57	34	13
	GAC	GTC		1	1		1	1		1	1		1	1		0	0		0	0		0	0		0	0
	CAC	GTG		8	3		8	3		6	2		6	1		10	3		10	2		6	3		16	7
	TAC	GTA		5	4		5	4		3	1		4	2		4	1		4	2		3	3		7	4
TOTAL			404			402			372			350			570			503			350			767

## Sheet: Supplementary Table S6
Supplementary Table S6. Spearmans' rank correlation of tRNA copy numbers between O. sativa and C. cristatella, C. scoparia, J. effusus, J. inflexus, S. bicolor, A. comosus and M. balbisiana.
Species	Correlation coefficient (ρ)	p-value
C. cristatella	0.898	< 2.2e-16
C. scoparia	0.91	< 2.2e-16
J. inflexus	0.937	< 2.2e-16
J. effusus	0.923	< 2.2e-16
S. bicolor	0.962	< 2.2e-16
A. comosus	0.948	< 2.2e-16
M. balbisiana	0.878	< 2.2e-16

## Sheet: Supplementary Table S7
Supplementary Table S8. Sequences of satellite repeat families found in Carex cristatella, Carex scoparia, Juncus effusus and Juncus inflexus.
Repeat Family Name	Species	Period Size (bp)	Consensus Sequence
CR1	C. cristatella	31	CCTTGTTCTTGTGCTTAACAACCTCATTTGC
CR1	C. scoparia	31	CCTTGTTCTTGTGCTTAACAACCTCATTTGC
CR2	C. cristatella	29	TATTTAAACTAATATTATATTACATTTAA
CR2	C. scoparia	29	TATTTAAACTAATATTATATTACATTTAA
CR3	C. cristatella	30	TAATTTTAGATAAATTAGAAAATAACAAAA
CR3	C. scoparia	30	TAATTTTAGATAAATTAGAAAATATCAAAA
JR1	J. effusus	155	AATACTAAATTATTCAAATGCAAACCAAAATTTGTATTCATTTTAAAATATTTCTCCACAATCTTTGTTTGCACCTAAAACTCATGTTTCGTGCATTTGTTTGCTCGTTTCATTCAAAAAAAACTCGGATAGATTTTTCGTAAAGAATGATAGTA
JR1	J. inflexus	155	AATACTAAATTATTCAAATGCAAACCAAAATTTGTATTCATTTTAAAATATTTCTCCACAATCTTTGTTTGCCCCTAAAACTCATGTTTCATGCGTTTGTTCGCTCGTTTCATTCAAAAAAAACTCGGATAGATTTTTCGTAAAGAATGATAGTA
JR2	J. effusus	181	GTTTTTCACAAAACCACAAAAAATAAAATCTAATACATGGAAAAAACTCCGTTGTTATAGATTTTCACAAAACCAAAAAAATCGAATTGAAGTATAATACATGGAAAAAAATAATCTTTTGTTATTTTCACAAAACCACAAAAATTGAAGTCTAATACATGGAAAAAACAAAATTTTTATT
JR2	J. inflexus	181	GTTTTTCACAAAACCACAAAAATTAAAATCTAATACATGGAAAAAACTCCATTGTTATTGATTTTCACAAAACCAAAAAAATCGAATTGAAGTTAAAAAAATGGAAAAAAATCATCTTTTGTTATTTTCACAAAACCACAAAAAATGAAGTCTAATACATGGAAAAAACATAATTTGTATT
JR3	J. effusus	364	TAAGAACATCTGTTAGTCGACAACAAGGAGAATATTTTACAAAAAGAAATCTGGCAATTGGATAAAAACTTAGAGAGATCCAAGCGTTCAAAGTTGGAGTCAGAGAAAAAAACATAAGCTGTTTCTGACCGACCCGTGGTAATTTAAGGATTTCTTCAACTACGGGCGCTATTCTTGGCTCATTCTTTTTTCTATCTCCTCAAGACATGCAAAATAACAATAACCTATCTTTTCCTACCCCTCACGTGTGATGAGATTTGAAGAAAAAGTTGATAAATATGTTCTCTCTCCCCTTGGCCGAATCTGGACAGCAGAACAAAAAATCATTTTCTATCTGAATAAGGGTCCAATATGCAAAATTCGC
JR3	J. inflexus	364	TAAGAACATCTATTAGTCGACAACAAGGCGAAGATTCTACAAAAAGAAAGCTGGCAATTGAATAAAAACTCAGAGAGATCCAAGCGTTCAAAGTTGGAGTCAGAGAAAAAAACATAGGCTGTTTCTGACCAACCCGTTGTAATTTAAGGATTTCTTCAACTACGGGCGCTATTCTTGGCTCATTCTTTTTTCTATCTCCTCAAGACATGCAAAATAACAATAACCTATCTTTTCCTACCCCTCACGTGTGATGAGATTTGAAGAAAAAGTTGATAAATATGTTCTCTCTCCACTTGGCTTAATATCGGCAGTAGAATAAAAAATCATTTTTTATCTGAATAAGGGTCCAATATGCAAATTTCGC
